# Supplementary material for: Crystal structure of poly[[(2,2′-bi­pyridine)manganese(II)]-di-μ-thio­cyanato]
Source: Acta Crystallogr Sect E Struct Rep Online. 2014 Nov 19;70(Pt 12):m401–2. doi: 10.1107/S1600536814024490 (PMC4257407; doi:10.1107/S1600536814024490)
Supplement: Supplementary file 1 [file e-70-0m401-sup1.cif]

##############################################################################
#                                                                            #
# This CIF contains the data in a paper accepted for publication in          #
# Acta Crystallographica Section E. It conforms to the requirements of       #
# Notes for Authors for Acta Crystallographica Section E, and has been       #
# peer reviewed under the auspices of the IUCr Commission on Journals.       #
#                                                                            #
# Full details of the Crystallographic Information File format               #
# are given in the paper "The Crystallographic Information File (CIF):       #
# a New Standard Archive File for Crystallography" by S. R. Hall, F. H.      #
# Allen and I. D. Brown [Acta Cryst. (1991), A47, 655-685].                  #
#                                                                            #
# The current version of the core CIF dictionary is obtainable from          #
# ftp://ftp.iucr.org/pub/cif_core.dic.                                       #
#                                                                            #
# Software is freely available for graphical display of the structure(s)     #
# in this CIF. For information consult the CIF software page                 #
# http://www.iucr.org/resources/cif/software.                                #
#                                                                            #
# This file may be used for bona fide research purposes within the           #
# scientific community so long as proper attribution is given to the journal # 
# article from which it was obtained.                                        #
#                                                                            #
##############################################################################
data_I
_audit_creation_method     SHELXL-97
_database_code_depnum_ccdc_archive     'CCDC 1033178'
_chemical_name_systematic
;
Poly[[(2,2'-bipyridine)manganese(II)]-di-\m-thiocyanato]
;
_chemical_name_common     ?
_chemical_formula_moiety     'C12 H8 Mn N4 S2'
_chemical_formula_sum     'C12 H8 Mn N4 S2'
_chemical_formula_iupac     '[Mn (N C S)2 (C10 H8 N2)]'
_chemical_formula_weight     327.28
_chemical_melting_point     ?
_symmetry_cell_setting     monoclinic
_symmetry_space_group_name_H-M     'C 2/c'
_symmetry_space_group_name_Hall     '-C 2yc'
loop_
    _symmetry_equiv_pos_as_xyz
    'x, y, z'
    '-x, y, -z+1/2'
    'x+1/2, y+1/2, z'
    '-x+1/2, y+1/2, -z+1/2'
    '-x, -y, -z'
    'x, -y, z-1/2'
    '-x+1/2, -y+1/2, -z'
    'x+1/2, -y+1/2, z-1/2'
_cell_length_a     7.6158(5)
_cell_length_b     16.2007(14)
_cell_length_c     10.6784(7)
_cell_angle_alpha     90.00
_cell_angle_beta     90.129(8)
_cell_angle_gamma     90.00
_cell_volume     1317.51(17)
_cell_formula_units_Z     4
_cell_measurement_reflns_used     5163
_cell_measurement_theta_min     3.16
_cell_measurement_theta_max     27.00
_cell_measurement_temperature     180(2)
_exptl_crystal_description     block
_exptl_crystal_colour     yellow
_exptl_crystal_size_max     0.24
_exptl_crystal_size_mid     0.18
_exptl_crystal_size_min     0.11
_exptl_crystal_density_diffrn     1.650
_exptl_crystal_density_meas     ?
_exptl_crystal_density_method     'not measured'
_exptl_crystal_F_000     660
_exptl_absorpt_coefficient_mu     1.307
_exptl_absorpt_correction_type     numerical
_exptl_absorpt_process_details
;
(<i>X-SHAPE</i> and <i>X-RED32</i>; Stoe & Cie, 2008)
;
_exptl_absorpt_correction_T_min     0.714
_exptl_absorpt_correction_T_max     0.825
_exptl_special_details     ?
_diffrn_ambient_temperature     180(2)
_diffrn_radiation_type     MoK\a
_diffrn_radiation_wavelength     0.71073
_diffrn_radiation_source     'fine-focus sealed tube'
_diffrn_radiation_monochromator     graphite
_diffrn_measurement_device_type     'STOE IPDS-1'
_diffrn_measurement_method     'phi scans'
_diffrn_detector_area_resol_mean     ?
_diffrn_reflns_number     5163
_diffrn_reflns_av_R_equivalents     0.0289
_diffrn_reflns_av_sigmaI/netI     0.0209
_diffrn_reflns_theta_min     3.16
_diffrn_reflns_theta_max     27.00
_diffrn_reflns_theta_full     27.00
_diffrn_measured_fraction_theta_max     0.979
_diffrn_measured_fraction_theta_full     0.979
_diffrn_reflns_limit_h_min     -9
_diffrn_reflns_limit_h_max     9
_diffrn_reflns_limit_k_min     -20
_diffrn_reflns_limit_k_max     20
_diffrn_reflns_limit_l_min     -13
_diffrn_reflns_limit_l_max     13
_diffrn_standards_number     ?
_diffrn_standards_interval_count     ?
_diffrn_standards_interval_time     ?
_diffrn_standards_decay_%     ?
_refine_special_details
;
 Refinement of F^2^ against ALL reflections.  The weighted R-factor wR and
 goodness of fit S are based on F^2^, conventional R-factors R are based
 on F, with F set to zero for negative F^2^. The threshold expression of
 F^2^ > 2sigma(F^2^) is used only for calculating R-factors(gt) etc. and is
 not relevant to the choice of reflections for refinement.  R-factors based
 on F^2^ are statistically about twice as large as those based on F, and R-
 factors based on ALL data will be even larger.
;
_reflns_number_total     1424
_reflns_number_gt     1208
_reflns_threshold_expression     I>2sigma(I)
_refine_ls_structure_factor_coef     Fsqd
_refine_ls_matrix_type     full
_refine_ls_R_factor_all     0.0322
_refine_ls_R_factor_gt     0.0256
_refine_ls_wR_factor_gt     0.0636
_refine_ls_wR_factor_ref     0.0654
_refine_ls_goodness_of_fit_ref     1.101
_refine_ls_restrained_S_all     1.101
_refine_ls_number_reflns     1424
_refine_ls_number_parameters     87
_refine_ls_number_restraints     0
_refine_ls_hydrogen_treatment     constr
_refine_ls_weighting_scheme     calc
_refine_ls_weighting_details
         'calc w=1/[\s^2^(Fo^2^)+(0.0410P)^2^+0.0505P] where P=(Fo^2^+2Fc^2^)/3'
_atom_sites_solution_hydrogens     geom
_atom_sites_solution_primary     direct
_atom_sites_solution_secondary     difmap
_refine_ls_shift/su_max     0.001
_refine_ls_shift/su_mean     0.000
_refine_diff_density_max     0.220
_refine_diff_density_min     -0.354
_refine_ls_extinction_method     none
_refine_ls_extinction_coef     ?
loop_
    _atom_type_symbol
    _atom_type_description
    _atom_type_scat_dispersion_real
    _atom_type_scat_dispersion_imag
    _atom_type_scat_source
    'C' 'C' 0.0033 0.0016
                         'International Tables Vol C Tables 4.2.6.8 and 6.1.1.4'
    'H' 'H' 0.0000 0.0000
                         'International Tables Vol C Tables 4.2.6.8 and 6.1.1.4'
    'Mn' 'Mn' 0.3368 0.7283
                         'International Tables Vol C Tables 4.2.6.8 and 6.1.1.4'
    'N' 'N' 0.0061 0.0033
                         'International Tables Vol C Tables 4.2.6.8 and 6.1.1.4'
    'S' 'S' 0.1246 0.1234
                         'International Tables Vol C Tables 4.2.6.8 and 6.1.1.4'
_computing_data_collection
;
X-AREA (Stoe & Cie, 2008)
;
_computing_cell_refinement
;
X-AREA (Stoe & Cie, 2008)
;
_computing_data_reduction
;
X-AREA (Stoe & Cie, 2008)
;
_computing_structure_solution
;
SHELXS97 (Sheldrick, 2008)
;
_computing_structure_refinement
;
SHELXL97 (Sheldrick, 2008)
;
_computing_molecular_graphics
;
XP in SHELXTL (Sheldrick, 2008) and DIAMOND (Brandenburg, 1999)
;
_computing_publication_material
;
publCIF (Westrip, 2010)
;
loop_
    _atom_site_type_symbol
    _atom_site_label
    _atom_site_fract_x
    _atom_site_fract_y
    _atom_site_fract_z
    _atom_site_U_iso_or_equiv
    _atom_site_adp_type
    _atom_site_calc_flag
    _atom_site_refinement_flags
    _atom_site_occupancy
    _atom_site_symmetry_multiplicity
    _atom_site_disorder_assembly
    _atom_site_disorder_group
    Mn Mn1 0.0000 0.589163(17) 0.2500 0.01511(12) Uani d S 1 2 . .
    S S1 0.26426(6) 0.59114(3) 0.43456(4) 0.02879(14) Uani d . 1 1 . .
    C C1 0.1959(2) 0.53098(9) 0.54809(13) 0.0157(3) Uani d . 1 1 . .
    N N1 0.14566(19) 0.48959(8) 0.62863(13) 0.0191(3) Uani d . 1 1 . .
    N N10 0.15848(17) 0.70040(7) 0.19663(11) 0.0150(3) Uani d . 1 1 . .
    C C10 0.3171(2) 0.69584(10) 0.14411(14) 0.0205(3) Uani d . 1 1 . .
    H H10 0.3650 0.6440 0.1287 0.025 Uiso calc R 1 1 . .
    C C11 0.4133(2) 0.76537(11) 0.11149(15) 0.0246(4) Uani d . 1 1 . .
    H H11 0.5240 0.7605 0.0756 0.029 Uiso calc R 1 1 . .
    C C12 0.3400(2) 0.84198(11) 0.13384(16) 0.0277(4) Uani d . 1 1 . .
    H H12 0.4008 0.8897 0.1122 0.033 Uiso calc R 1 1 . .
    C C13 0.1770(3) 0.84748(9) 0.18819(16) 0.0256(4) Uani d . 1 1 . .
    H H13 0.1267 0.8988 0.2037 0.031 Uiso calc R 1 1 . .
    C C14 0.0878(2) 0.77516(9) 0.21990(13) 0.0175(3) Uani d . 1 1 . .
loop_
    _atom_site_aniso_label
    _atom_site_aniso_U_11
    _atom_site_aniso_U_22
    _atom_site_aniso_U_33
    _atom_site_aniso_U_12
    _atom_site_aniso_U_13
    _atom_site_aniso_U_23
    Mn1 0.0203(2) 0.00785(16) 0.01723(18) 0.000 0.00916(12) 0.000
    S1 0.0261(3) 0.0358(3) 0.0244(2) -0.01473(18) 0.00026(18) 0.01435(16)
    C1 0.0150(8) 0.0134(6) 0.0186(7) -0.0014(6) 0.0007(5) -0.0002(5)
    N1 0.0218(7) 0.0167(6) 0.0187(6) -0.0016(5) 0.0031(5) 0.0031(5)
    N10 0.0193(7) 0.0116(5) 0.0141(6) -0.0013(5) 0.0024(5) 0.0023(4)
    C10 0.0215(9) 0.0203(7) 0.0195(7) -0.0010(6) 0.0016(6) 0.0026(6)
    C11 0.0196(9) 0.0319(8) 0.0222(8) -0.0067(7) -0.0002(6) 0.0060(7)
    C12 0.0319(11) 0.0242(8) 0.0269(9) -0.0145(7) -0.0025(7) 0.0075(6)
    C13 0.0352(11) 0.0140(7) 0.0275(8) -0.0055(7) -0.0005(7) 0.0002(6)
    C14 0.0254(9) 0.0133(7) 0.0137(6) -0.0011(6) -0.0009(6) 0.0018(5)
_geom_special_details
;
 All esds (except the esd in the dihedral angle between two l.s. planes)
 are estimated using the full covariance matrix.  The cell esds are taken
 into account individually in the estimation of esds in distances, angles
 and torsion angles; correlations between esds in cell parameters are only
 used when they are defined by crystal symmetry.  An approximate (isotropic)
 treatment of cell esds is used for estimating esds involving l.s. planes.
;
loop_
    _geom_bond_atom_site_label_1
    _geom_bond_atom_site_label_2
    _geom_bond_site_symmetry_2
    _geom_bond_distance
    _geom_bond_publ_flag
    Mn1 N1 6_565 2.1318(13) ?
    Mn1 N1 5_566 2.1318(13) y
    Mn1 N10 2 2.2433(12) ?
    Mn1 N10 . 2.2433(12) y
    Mn1 S1 2 2.8138(5) ?
    Mn1 S1 . 2.8138(5) y
    S1 C1 . 1.6411(15) ?
    C1 N1 . 1.156(2) ?
    N1 Mn1 5_566 2.1318(13) ?
    N10 C10 . 1.335(2) ?
    N10 C14 . 1.3485(18) ?
    C10 C11 . 1.389(2) ?
    C10 H10 . 0.9300 ?
    C11 C12 . 1.382(3) ?
    C11 H11 . 0.9300 ?
    C12 C13 . 1.375(3) ?
    C12 H12 . 0.9300 ?
    C13 C14 . 1.396(2) ?
    C13 H13 . 0.9300 ?
    C14 C14 2 1.486(3) ?
loop_
    _geom_angle_atom_site_label_1
    _geom_angle_atom_site_label_2
    _geom_angle_atom_site_label_3
    _geom_angle_site_symmetry_1
    _geom_angle_site_symmetry_3
    _geom_angle
    _geom_angle_publ_flag
    N1 Mn1 N1 6_565 5_566 106.48(7) ?
    N1 Mn1 N10 6_565 2 156.38(5) ?
    N1 Mn1 N10 5_566 2 92.60(5) ?
    N1 Mn1 N10 6_565 . 92.60(5) ?
    N1 Mn1 N10 5_566 . 156.38(5) ?
    N10 Mn1 N10 2 . 73.10(7) ?
    N1 Mn1 S1 6_565 2 87.33(4) ?
    N1 Mn1 S1 5_566 2 93.46(4) ?
    N10 Mn1 S1 2 2 77.55(3) ?
    N10 Mn1 S1 . 2 101.38(3) ?
    N1 Mn1 S1 6_565 . 93.46(4) ?
    N1 Mn1 S1 5_566 . 87.33(4) ?
    N10 Mn1 S1 2 . 101.38(3) ?
    N10 Mn1 S1 . . 77.55(3) ?
    S1 Mn1 S1 2 . 178.69(2) ?
    C1 S1 Mn1 . . 106.45(6) ?
    N1 C1 S1 . . 178.83(15) ?
    C1 N1 Mn1 . 5_566 166.59(14) ?
    C10 N10 C14 . . 119.27(13) ?
    C10 N10 Mn1 . . 123.37(11) ?
    C14 N10 Mn1 . . 117.36(10) ?
    N10 C10 C11 . . 122.62(16) ?
    N10 C10 H10 . . 118.7 ?
    C11 C10 H10 . . 118.7 ?
    C12 C11 C10 . . 118.14(16) ?
    C12 C11 H11 . . 120.9 ?
    C10 C11 H11 . . 120.9 ?
    C13 C12 C11 . . 119.78(15) ?
    C13 C12 H12 . . 120.1 ?
    C11 C12 H12 . . 120.1 ?
    C12 C13 C14 . . 119.23(15) ?
    C12 C13 H13 . . 120.4 ?
    C14 C13 H13 . . 120.4 ?
    N10 C14 C13 . . 120.96(15) ?
    N10 C14 C14 . 2 116.09(8) ?
    C13 C14 C14 . 2 122.95(10) ?
_iucr_refine_instructions_details
;
TITL [Mn(NCS)2(2,2'-Bipyridine)]n (woe1542) in  C2/c
CELL  0.71073    7.6158   16.2007   10.6784    90.000    90.129    90.000
ZERR  4           0.0005    0.0014    0.0007     0.000     0.008     0.000
LATT   7
SYMM             - X ,              Y ,    0.50000 - Z
SFAC  C H Mn N S
UNIT  48 32 4 16 8
L.S. 10
ACTA
OMIT 0 2 0
BOND $H
WGHT    0.041000    0.050500
FVAR       0.63221
MN1   3    0.000000    0.589163    0.250000    10.50000    0.02031    0.00785 =
         0.01723    0.00000    0.00916    0.00000
S1    5    0.264265    0.591142    0.434559    11.00000    0.02614    0.03585 =
         0.02439    0.01435    0.00026   -0.01473
C1    1    0.195929    0.530980    0.548088    11.00000    0.01498    0.01340 =
         0.01862   -0.00023    0.00073   -0.00140
N1    4    0.145661    0.489590    0.628627    11.00000    0.02179    0.01674 =
         0.01873    0.00308    0.00313   -0.00159
N10   4    0.158480    0.700403    0.196634    11.00000    0.01929    0.01156 =
         0.01410    0.00234    0.00235   -0.00126
C10   1    0.317097    0.695838    0.144106    11.00000    0.02152    0.02034 =
         0.01952    0.00260    0.00160   -0.00096
AFIX  43
H10   2    0.365046    0.644033    0.128747    11.00000   -1.20000
AFIX   0
C11   1    0.413340    0.765370    0.111488    11.00000    0.01961    0.03191 =
         0.02218    0.00596   -0.00023   -0.00668
AFIX  43
H11   2    0.524017    0.760512    0.075611    11.00000   -1.20000
AFIX   0
C12   1    0.340037    0.841982    0.133838    11.00000    0.03188    0.02422 =
         0.02686    0.00752   -0.00254   -0.01445
AFIX  43
H12   2    0.400804    0.889665    0.112180    11.00000   -1.20000
AFIX   0
C13   1    0.176992    0.847478    0.188193    11.00000    0.03521    0.01401 =
         0.02749    0.00018   -0.00049   -0.00550
AFIX  43
H13   2    0.126668    0.898768    0.203661    11.00000   -1.20000
AFIX   0
C14   1    0.087833    0.775158    0.219903    11.00000    0.02535    0.01331 =
         0.01373    0.00182   -0.00089   -0.00110
HKLF 4
REM  [Mn(NCS)2(2,2'-Bipyridine)]n (woe1542) in  C2/c
REM R1 =  0.0256 for   1208 Fo > 4sig(Fo)  and  0.0322 for all   1424 data
REM     87 parameters refined using      0 restraints
END
WGHT      0.0410      0.0505
REM Highest difference peak  0.220,  deepest hole -0.354,  1-sigma level  0.063
Q1    1   0.2267  0.7663  0.1727  11.00000  0.05    0.22
Q2    1   0.0000  0.9804  0.2500  10.50000  0.05    0.20
Q3    1   0.6742  0.7228  0.0005  11.00000  0.05    0.19
Q4    1   0.3654  0.7273  0.1338  11.00000  0.05    0.19
Q5    1   0.5327  0.8519  0.0111  11.00000  0.05    0.19
Q6    1   0.1837  0.6397  0.5416  11.00000  0.05    0.19
Q7    1   0.0781  0.4700  0.6622  11.00000  0.05    0.18
Q8    1   0.1257  0.6709  0.2122  11.00000  0.05    0.18
Q9    1   0.2193  0.6982  0.1764  11.00000  0.05    0.18
Q10   1   0.6105  0.7607  0.0983  11.00000  0.05    0.17
Q11   1   0.6390  0.7775  0.1033  11.00000  0.05    0.17
Q12   1   0.1298  0.5941  0.3538  11.00000  0.05    0.16
Q13   1   0.7341  0.8422  0.1145  11.00000  0.05    0.16
Q14   1   0.2658  0.9677  0.1374  11.00000  0.05    0.16
Q15   1   0.5477  0.7759  0.0160  11.00000  0.05    0.16
Q16   1   0.5909  0.8533  0.1152  11.00000  0.05    0.16
Q17   1   0.7023  0.7740  0.0367  11.00000  0.05    0.16
Q18   1   0.2610  0.8442  0.1370  11.00000  0.05    0.15
Q19   1   0.0666  0.9221  0.1587  11.00000  0.05    0.14
Q20   1   0.6398  0.8120 -0.0166  11.00000  0.05    0.14
;
data_global
_journal_date_recd_electronic     2014-11-01
_journal_date_accepted     2014-11-07
_journal_name_full     'Acta Crystallographica, Section E'
_journal_year     2014
_journal_volume     70
_journal_issue     12
_journal_page_first     m401
_journal_page_last     m402
_journal_paper_category     HM
_journal_paper_doi     10.1107/S1600536814024490
_journal_coeditor_code     WM5088
_publ_contact_author
;
Stefan Suckert
Institut f\"ur Anorganische Chemie
Christian-Albrechts-Universit\"at Kiel
Max-Eyth Strasse 2
D-24118 Kiel
Germany
;
_publ_contact_author_email     ssuckert@ac.uni-kiel.de
_publ_contact_author_fax     '(+)431-880-1520'
_publ_contact_author_phone     '(+)431-880-2410'
_publ_section_title
;
Crystal structure of poly[[(2,2'-bipyridine)manganese(II)]-di-\m-thiocyanato]
;
loop_
    _publ_author_name
    _publ_author_footnote
    _publ_author_address
    'Suckert, Stefan' .
;
Institut f\"ur Anorganische Chemie
Christian-Albrechts-Universit\"at Kiel
Max-Eyth-Strasse 2
24118 Kiel
Germany
;
    'W\"ohlert, Susanne' .
;
Institut f\"ur Anorganische Chemie
Christian-Albrechts-Universit\"at Kiel
Max-Eyth-Strasse 2
24118 Kiel
Germany
;
    'Je\&s, Inke' .
;
Institut f\"ur Anorganische Chemie
Christian-Albrechts-Universit\"at Kiel
Max-Eyth-Strasse 2
24118 Kiel
Germany
;
    'N\"ather, Christian' .
;
Institut f\"ur Anorganische Chemie
Christian-Albrechts-Universit\"at Kiel
Max-Eyth-Strasse 2
24118 Kiel
Germany
;
