# Supplementary material for: Crystal structure of poly[[(2,2′-bi­pyridine)manganese(II)]-di-μ-thio­cyanato]
Source: Acta Crystallogr Sect E Struct Rep Online. 2014 Nov 19;70(Pt 12):m401–2. doi: 10.1107/S1600536814024490 (PMC4257407; doi:10.1107/S1600536814024490)
Supplement: Supplementary file 2 [file e-70-0m401-Isup2.hkl]

# 
# h,k,l, Fc-squared, Fo-squared, sigma(Fo-squared) and status flag 
# 
data_I
_shelx_title ' [MN(NCS)2(2,2'-Bipyridine)]n (woe1542), T=180 K,    New: C2/c' 
_shelx_refln_list_code          4 
_shelx_F_calc_maximum      159.80 
_exptl_crystal_F_000       660.00 
_reflns_d_resolution_high  0.7828 
 
loop_ 
 _symmetry_equiv_pos_as_xyz 
 'x, y, z' 
 '-x, y, -z+1/2' 
 'x+1/2, y+1/2, z' 
 '-x+1/2, y+1/2, -z+1/2' 
 '-x, -y, -z' 
 'x, -y, z-1/2' 
 '-x+1/2, -y+1/2, -z' 
 'x+1/2, -y+1/2, z-1/2' 
 
_cell_length_a     7.6158 
_cell_length_b    16.2007 
_cell_length_c    10.6784 
_cell_angle_alpha  90.000 
_cell_angle_beta   90.129 
_cell_angle_gamma  90.000 
 
_shelx_F_squared_multiplier     1.000 
 
loop_ 
 _refln_index_h 
 _refln_index_k 
 _refln_index_l 
 _refln_F_squared_calc 
 _refln_F_squared_meas 
 _refln_F_squared_sigma 
 _refln_observed_status 
   4   0   0     1765.12     1583.87     39.36 o 
   6   0   0     1564.31     1667.46     47.41 o 
   3   1   0      839.11      676.30     24.35 o 
   5   1   0      937.83      957.29     41.73 o 
   7   1   0     3394.91     3374.01     60.83 o 
   2   2   0      897.64      715.42     20.06 o 
   4   2   0     5615.74     5741.06     83.83 o 
   6   2   0      196.56      172.01     38.38 o 
   8   2   0      946.76      923.49     38.57 o 
   1   3   0      639.04      488.76     16.25 o 
   3   3   0     2669.64     2736.67     30.63 o 
   5   3   0      212.57      215.54     19.67 o 
   7   3   0      197.12      200.58     44.13 o 
   9   3   0        0.91       -2.09     47.16 o 
   0   4   0      884.14      650.92     21.38 o 
   2   4   0      548.76      451.03     18.09 o 
   4   4   0     9601.76     9994.99     93.12 o 
   6   4   0      120.48      127.35     22.13 o 
   8   4   0     1357.47     1373.79     32.56 o 
   1   5   0     1040.89      897.32     17.86 o 
   3   5   0    15646.54    16843.59     55.93 o 
   5   5   0      603.35      645.33     25.30 o 
   7   5   0      766.02      812.10     26.13 o 
   9   5   0      106.05      101.32     34.33 o 
   0   6   0     6870.35     6779.47     83.98 o 
   2   6   0     4303.25     4397.86     40.69 o 
   4   6   0    15092.37    15608.30     46.74 o 
   6   6   0     1951.14     1996.39     27.98 o 
   8   6   0     2359.03     2335.34     38.90 o 
   1   7   0      923.67      799.77     16.78 o 
   3   7   0     4802.17     4931.07     56.37 o 
   5   7   0      243.36      264.01     17.40 o 
   7   7   0     1527.70     1584.45     50.16 o 
   9   7   0        0.98      -12.08     50.76 o 
   0   8   0      123.42      139.22     23.19 o 
   2   8   0      249.90      258.48     13.07 o 
   4   8   0      600.03      627.95     17.49 o 
   6   8   0      688.86      747.87     43.06 o 
   8   8   0        9.26       18.08     25.05 o 
   1   9   0      879.40      807.51     17.38 o 
   3   9   0       10.95       23.50     13.25 o 
   5   9   0      233.99      251.56     15.94 o 
   7   9   0      333.24      328.13     22.80 o 
   0  10   0    10735.10    10890.07     43.01 o 
   2  10   0       54.42       47.14     11.87 o 
   4  10   0     3327.28     3313.54     20.46 o 
   6  10   0      110.10      119.04     15.64 o 
   8  10   0     1813.12     1833.11     34.70 o 
   1  11   0     3772.71     3921.72     33.95 o 
   3  11   0     2569.30     2638.00     27.26 o 
   5  11   0       75.57      100.18     16.38 o 
   7  11   0     2999.75     3036.84     48.40 o 
   0  12   0     6606.29     6955.74     67.48 o 
   2  12   0      329.94      345.43     13.94 o 
   4  12   0     3171.43     3254.87     31.26 o 
   6  12   0       51.55       48.73     16.17 o 
   1  13   0      426.25      424.65     12.37 o 
   3  13   0     1318.47     1326.90     15.75 o 
   5  13   0        2.21        1.42     13.44 o 
   7  13   0     1015.96      992.48    146.21 o 
   0  14   0      124.24       96.94     20.47 o 
   2  14   0       42.12       54.58     12.03 o 
   4  14   0      490.47      476.47     17.39 o 
   6  14   0      195.15      146.43     17.44 o 
   1  15   0      433.84      469.76     24.53 o 
   3  15   0      327.50      341.71     13.88 o 
   5  15   0      594.80      571.16     17.74 o 
   0  16   0     7175.25     7441.28    245.03 o 
   2  16   0        4.27      -13.87     13.87 o 
   4  16   0     2328.90     2446.98     25.54 o 
   6  16   0       29.34       34.90     20.64 o 
   1  17   0      996.15     1050.41     30.54 o 
   3  17   0     1200.75     1156.32     18.82 o 
   5  17   0      594.92      598.77     22.07 o 
   0  18   0     2360.41     2397.99     27.66 o 
   2  18   0       22.70       16.35     21.71 o 
   4  18   0     1501.41     1378.70     31.60 o 
   1  19   0       97.53      122.00     21.81 o 
   3  19   0      255.36      280.24     21.50 o 
   0  20   0      690.70      704.82     41.41 o 
   2  20   0      230.30      283.23     19.30 o 
  -5   1   1     3653.39     3709.44     47.31 o 
  -3   1   1     1627.56     1702.93     38.77 o 
  -1   1   1     1380.78     1350.29     25.89 o 
   1   1   1     9050.74     6955.99     69.35 o 
   3   1   1     8455.70     7838.76     61.17 o 
   5   1   1      672.78      705.43     17.74 o 
   7   1   1     2348.14     2344.28     36.89 o 
  -6   2   1      404.50      401.36     25.91 o 
  -4   2   1     8436.83     8325.22    202.48 o 
  -2   2   1      516.37      458.54     19.78 o 
   0   2   1     7317.25     6104.61     97.23 o 
   2   2   1     3115.48     2822.91    181.42 o 
   4   2   1     5336.81     5250.93     34.17 o 
   6   2   1     1082.17     1115.24     25.40 o 
   8   2   1      569.25      523.25     31.96 o 
  -7   3   1      244.20      257.58     27.64 o 
  -5   3   1     8410.40     8296.94     77.16 o 
  -3   3   1      639.77      631.81     24.19 o 
   1   3   1     3434.67     2865.57     33.58 o 
   3   3   1    20061.82    20868.90     76.35 o 
   5   3   1        9.64       14.09     15.18 o 
   7   3   1     4236.74     4618.14     44.49 o 
   9   3   1      136.52       95.78     38.10 o 
  -8   4   1     2142.93     2080.88     52.47 o 
  -6   4   1      186.42      166.21     21.27 o 
  -4   4   1     5236.09     5170.32     75.75 o 
  -2   4   1     3683.03     3528.84     52.06 o 
   0   4   1     9281.16     7900.27     83.27 o 
   2   4   1     3348.80     3147.21     26.39 o 
   4   4   1     2103.57     2196.19     34.99 o 
   6   4   1      392.80      400.54     22.24 o 
   8   4   1      253.68      263.39     21.99 o 
  -9   5   1        3.25        7.41     36.67 o 
  -7   5   1     1327.44     1294.13     32.55 o 
  -5   5   1       17.15       15.68     22.21 o 
  -3   5   1      331.27      356.70     16.48 o 
  -1   5   1     8074.94     7907.52     98.84 o 
   1   5   1      621.14      638.99     18.41 o 
   3   5   1     3894.24     4091.36     25.77 o 
   5   5   1       20.03       25.75     17.72 o 
   7   5   1       83.10       99.49     22.50 o 
   9   5   1       18.73       26.84     31.07 o 
  -8   6   1      357.71      340.05     28.68 o 
  -6   6   1     2610.94     2532.47     29.62 o 
  -4   6   1     2368.81     2328.47     29.02 o 
  -2   6   1     2245.21     2395.36     32.47 o 
   0   6   1      365.13      409.24     13.51 o 
   2   6   1     2421.37     2447.70     30.97 o 
   4   6   1      183.95      177.23     12.61 o 
   6   6   1      237.55      228.88     18.04 o 
   8   6   1       52.46       95.97     39.16 o 
  -9   7   1     1604.01     1501.31     35.16 o 
  -7   7   1       22.16        2.61     28.88 o 
  -5   7   1     2103.11     2183.98     24.51 o 
  -3   7   1       14.03       43.90     12.73 o 
  -1   7   1     9183.45     9146.70     99.58 o 
   1   7   1      146.56      153.36     12.71 o 
   3   7   1     7965.56     7983.46     31.09 o 
   5   7   1      309.84      359.80     17.04 o 
   7   7   1     1210.30     1193.17     26.68 o 
   9   7   1      170.54      147.29     42.31 o 
  -8   8   1     2303.73     2341.34     32.98 o 
  -6   8   1      851.55      836.51     22.33 o 
  -4   8   1     8102.17     8846.83     70.82 o 
  -2   8   1      343.90      379.91     14.86 o 
   0   8   1    12425.26    12551.84    175.83 o 
   2   8   1      144.26      107.83     11.90 o 
   4   8   1     2438.97     2557.60     26.33 o 
   6   8   1     6766.40     7178.39    119.76 o 
   8   8   1       11.66        9.48     24.95 o 
  -7   9   1       60.54       30.58     27.86 o 
  -5   9   1     3205.29     3298.16     22.83 o 
  -3   9   1     1287.04     1270.07     15.58 o 
  -1   9   1     9953.01    10365.74    106.03 o 
   1   9   1      640.19      696.10     15.52 o 
   3   9   1     6047.63     6064.46     84.88 o 
   5   9   1       25.44       29.59     13.69 o 
   7   9   1     3968.37     3867.35     86.08 o 
  -8  10   1      537.29      542.02     31.35 o 
  -6  10   1      589.82      611.01     19.98 o 
  -4  10   1     3555.06     4004.43     28.73 o 
  -2  10   1      803.21      772.71     13.15 o 
   0  10   1     4393.88     4342.75     45.26 o 
   2  10   1     1560.89     1622.85     16.24 o 
   4  10   1      126.43      150.36     12.66 o 
   6  10   1      439.38      449.04     18.27 o 
   8  10   1       21.28      -18.42     29.99 o 
  -7  11   1       19.02       16.91     25.88 o 
  -5  11   1       26.83       12.35     15.51 o 
  -3  11   1      646.24      718.36     16.49 o 
  -1  11   1      383.69      413.50     11.54 o 
   1  11   1        7.01        5.33     10.21 o 
   3  11   1      124.99      132.13     14.88 o 
   5  11   1      522.82      556.67     20.74 o 
   7  11   1       93.23       90.97     17.84 o 
  -6  12   1      646.13      651.25     23.15 o 
  -4  12   1        8.41        6.40     12.31 o 
  -2  12   1       41.30       36.95     13.50 o 
   0  12   1     7943.29     8378.74    108.04 o 
   2  12   1        1.23       -5.43     13.70 o 
   4  12   1       21.00       36.66     13.42 o 
   6  12   1       38.26       33.24     12.94 o 
  -7  13   1      182.98      175.53     22.63 o 
  -5  13   1     3055.50     3080.34     46.12 o 
  -3  13   1        7.90        8.63     11.94 o 
  -1  13   1     4441.68     4726.73     36.90 o 
   1  13   1       44.23       45.16     13.36 o 
   3  13   1     6118.57     6123.08     36.72 o 
   5  13   1        2.57       14.00     14.10 o 
   7  13   1     1383.15     1478.91    185.19 o 
  -6  14   1       27.72       32.38     16.16 o 
  -4  14   1     5234.54     5149.99     55.52 o 
  -2  14   1      445.32      476.82     16.71 o 
   0  14   1      158.40      176.00     14.65 o 
   2  14   1     3237.48     3274.32     37.86 o 
   4  14   1     2451.42     2367.71     19.72 o 
   6  14   1      285.05      290.17     18.41 o 
  -5  15   1     1606.90     1736.96     30.36 o 
  -3  15   1        6.41        1.99     13.97 o 
  -1  15   1     3636.87     3833.65     80.96 o 
   1  15   1     1328.69     1422.96     17.60 o 
   3  15   1     1953.44     2034.96     19.52 o 
   5  15   1       23.65       30.87     16.45 o 
  -6  16   1       96.60       62.79     16.73 o 
  -4  16   1      111.64      152.36     18.28 o 
  -2  16   1       27.42       34.41     12.51 o 
   0  16   1     2964.09     2893.55     56.76 o 
   2  16   1      203.30      203.02     13.42 o 
   4  16   1      167.77      168.04     16.50 o 
   6  16   1      360.21      302.42     20.69 o 
  -5  17   1       67.02       55.68     18.83 o 
  -3  17   1        2.37       15.73     14.53 o 
  -1  17   1      346.62      400.92     14.13 o 
   1  17   1       59.03       91.25     12.90 o 
   3  17   1      308.94      345.98     27.72 o 
   5  17   1        0.04      -13.66     19.32 o 
  -4  18   1      576.35      606.31     22.28 o 
  -2  18   1      961.69      944.62     18.60 o 
   0  18   1      416.75      434.88     19.31 o 
   2  18   1      205.89      233.07     16.95 o 
   4  18   1      544.04      547.82     22.07 o 
  -3  19   1      250.35      230.31     19.51 o 
  -1  19   1     1835.58     1704.39     55.71 o 
   1  19   1       18.16       22.40     22.14 o 
   3  19   1     1484.43     1401.27     31.53 o 
  -2  20   1      623.88      574.48     20.67 o 
   0  20   1     1132.03     1075.49     22.94 o 
   2  20   1      151.07      148.82     18.82 o 
  -4   0   2      757.77      650.23     30.08 o 
  -2   0   2    12121.31    11364.10    103.98 o 
   0   0   2     9469.00     7182.42     71.96 o 
   4   0   2     3341.54     3451.20    125.27 o 
   6   0   2     7220.38     7480.67     56.51 o 
   8   0   2       23.54       17.54     27.93 o 
  -5   1   2     8312.23     8339.85     82.35 o 
  -3   1   2      593.54      540.98     19.57 o 
  -1   1   2     7664.86     6148.24    128.53 o 
   1   1   2     1156.26     1032.10     17.25 o 
   3   1   2    11867.51    11917.54    106.49 o 
   5   1   2       22.85       38.38     12.25 o 
   7   1   2     2204.08     2292.66     32.80 o 
   9   1   2      339.97      324.46     46.96 o 
  -6   2   2      133.10      148.82     25.48 o 
  -4   2   2     2992.85     3052.26     36.07 o 
  -2   2   2      193.44      210.19     16.95 o 
   0   2   2     7972.98     6423.98     67.68 o 
   2   2   2    25535.60    25019.30    121.47 o 
   4   2   2        4.50        1.98     17.09 o 
   6   2   2      640.95      646.35     19.00 o 
   8   2   2       76.36       69.51     22.66 o 
  -7   3   2        9.99        9.42     25.81 o 
  -5   3   2       23.60       33.56     20.91 o 
  -3   3   2       34.34       23.56     15.88 o 
  -1   3   2     5145.06     4744.94     67.10 o 
   1   3   2     4169.73     3497.83     54.16 o 
   3   3   2      287.80      315.60     13.86 o 
   5   3   2      815.91      844.41     24.10 o 
   7   3   2      100.66      112.09     20.51 o 
   9   3   2       19.19       27.01     37.36 o 
  -8   4   2      457.42      409.55     32.92 o 
  -6   4   2     1389.33     1423.05     31.26 o 
  -4   4   2        4.05       13.33     18.62 o 
  -2   4   2     8827.02     9408.36     71.49 o 
   0   4   2      378.37      317.86     14.71 o 
   2   4   2      789.14      716.48     42.05 o 
   4   4   2     1136.16     1198.56     24.22 o 
   6   4   2     4865.30     4821.95     65.78 o 
   8   4   2      562.34      585.95     30.06 o 
  -9   5   2     2904.08     2823.43     67.95 o 
  -7   5   2        5.02        9.05     21.91 o 
  -5   5   2     3155.09     3377.40     33.75 o 
  -3   5   2       31.70       48.97     14.93 o 
   1   5   2     1682.12     1679.60     17.99 o 
   3   5   2    12085.54    12024.81     79.87 o 
   5   5   2     2896.50     3063.35     46.45 o 
   7   5   2        3.57        6.64     27.06 o 
   9   5   2      336.61      322.64     44.78 o 
  -8   6   2      714.55      680.72     29.95 o 
  -6   6   2      727.62      685.26     22.54 o 
  -4   6   2     1503.79     1538.36     21.82 o 
  -2   6   2    19124.92    20453.04     90.03 o 
   0   6   2      104.71       84.68     11.02 o 
   2   6   2    10373.52    10082.17     55.46 o 
   4   6   2       22.89       30.18     10.77 o 
   6   6   2     3949.10     3990.77     58.06 o 
   8   6   2        1.36        2.51     24.67 o 
  -9   7   2      607.04      522.38     34.10 o 
  -7   7   2      134.12      114.50     24.02 o 
  -5   7   2     8534.39     8809.21     38.68 o 
  -3   7   2      106.96      126.99     13.30 o 
  -1   7   2     4402.25     4507.23     43.79 o 
   1   7   2      913.77      835.88     16.58 o 
   3   7   2      123.82      104.95     12.12 o 
   5   7   2      720.46      734.59     16.05 o 
   7   7   2     2580.24     2601.62     87.29 o 
   9   7   2       79.46       85.18     31.44 o 
  -8   8   2      437.44      441.92     26.21 o 
  -6   8   2       41.72       45.19     23.80 o 
  -4   8   2       29.59       50.77     15.47 o 
  -2   8   2      358.60      370.71     14.49 o 
   0   8   2      700.81      737.88     15.01 o 
   2   8   2        0.70       -4.63     12.46 o 
   4   8   2      360.59      354.55     15.70 o 
   6   8   2      560.26      612.52     18.78 o 
   8   8   2       74.70       74.22     25.39 o 
  -7   9   2       91.93       70.69     24.80 o 
  -5   9   2     5068.22     5160.73     32.71 o 
  -3   9   2        0.39        2.91     10.68 o 
  -1   9   2        1.20        5.65     10.70 o 
   1   9   2      399.41      437.66     14.71 o 
   3   9   2       87.48       84.04     12.95 o 
   5   9   2      103.86      116.75     13.82 o 
   7   9   2     1473.07     1521.09     52.34 o 
  -8  10   2        8.45      -20.36     29.58 o 
  -6  10   2     3649.50     3759.32     48.84 o 
  -4  10   2       29.83       42.01     14.34 o 
  -2  10   2     1755.98     1759.18     16.33 o 
   0  10   2      902.42      931.50     14.15 o 
   2  10   2     8665.73     8531.68    124.97 o 
   4  10   2        3.05       -5.05     12.47 o 
   6  10   2     1275.87     1333.26     20.17 o 
   8  10   2       25.90       37.24     29.39 o 
  -7  11   2       39.00       31.55     20.59 o 
  -5  11   2     6126.85     6270.24    121.87 o 
  -3  11   2      337.22      261.65     14.06 o 
  -1  11   2     6608.25     7165.43     93.07 o 
   1  11   2     4589.38     4708.26     78.10 o 
   3  11   2     5014.63     4973.28     21.61 o 
   5  11   2       69.64      112.49     13.76 o 
   7  11   2      616.18      621.60     31.73 o 
  -6  12   2      786.29      862.83     42.23 o 
  -4  12   2     1687.79     1617.54     30.70 o 
  -2  12   2     3178.44     3245.32     53.40 o 
   0  12   2      303.32      344.49     13.87 o 
   2  12   2     3442.20     3598.10     36.57 o 
   4  12   2      129.04      135.96     11.93 o 
   6  12   2     2410.47     2508.85     51.38 o 
  -7  13   2      227.07      310.70     30.99 o 
  -5  13   2     1054.25     1063.91     18.49 o 
  -3  13   2      185.99      134.73     12.61 o 
  -1  13   2     3954.30     4190.83     43.33 o 
   1  13   2     1362.92     1375.33     24.13 o 
   3  13   2      879.10      893.53     17.75 o 
   5  13   2     1393.45     1344.07     17.09 o 
   7  13   2       78.56       54.38     21.83 o 
  -6  14   2        3.75        2.87     15.70 o 
  -4  14   2       11.83       22.42     16.43 o 
  -2  14   2      848.36      846.03     17.18 o 
   0  14   2     1130.67     1097.14     20.05 o 
   2  14   2        1.47        3.14     11.86 o 
   4  14   2        0.68      -14.26     14.26 o 
   6  14   2       29.71       20.28     15.98 o 
  -5  15   2      115.37      152.37     18.66 o 
  -3  15   2     1325.46     1242.82     18.40 o 
  -1  15   2     2169.59     2341.65     49.17 o 
   1  15   2     1280.68     1334.97     16.18 o 
   3  15   2      976.99     1011.13     14.25 o 
   5  15   2      293.03      231.11     18.49 o 
  -6  16   2      111.56       78.12     17.64 o 
  -4  16   2      231.84      228.07     16.53 o 
  -2  16   2     3040.01     3161.92     20.79 o 
   0  16   2      340.73      315.52     12.68 o 
   2  16   2     3702.52     3849.88     21.91 o 
   4  16   2        5.85       -0.60     16.16 o 
   6  16   2     1841.96     1680.38     26.11 o 
  -5  17   2      981.33      833.87     23.45 o 
  -3  17   2      128.49      158.76     18.48 o 
  -1  17   2     2593.27     2477.31     42.29 o 
   1  17   2      802.91      734.56     17.03 o 
   3  17   2     2520.90     2539.67     20.83 o 
   5  17   2      145.26      142.43     17.72 o 
  -4  18   2      651.00      620.05     20.36 o 
  -2  18   2      656.42      631.40     31.31 o 
   0  18   2      116.78      146.31     16.34 o 
   2  18   2     1214.26     1101.32     31.03 o 
   4  18   2       22.64       28.55     21.05 o 
  -3  19   2      333.91      356.56     24.31 o 
  -1  19   2        9.17       11.65     14.57 o 
   1  19   2      162.46      159.95     15.50 o 
   3  19   2       13.12       48.10     21.02 o 
  -2  20   2        5.32        8.31     15.74 o 
   0  20   2      143.11       99.30     21.41 o 
   2  20   2        2.70        8.12     20.89 o 
  -5   1   3     2683.13     2852.42     47.83 o 
  -3   1   3      632.33      689.28     17.27 o 
  -1   1   3       14.74       81.96     25.25 o 
   3   1   3      112.18      123.97     13.14 o 
   5   1   3       22.96       18.19     14.01 o 
   7   1   3      113.69      141.09     16.78 o 
   9   1   3       42.77       34.87     31.02 o 
  -6   2   3     7929.19     7907.69     61.60 o 
  -4   2   3       27.60       22.99     14.56 o 
  -2   2   3    17208.22    16817.48    120.16 o 
   0   2   3        5.50       33.77     14.31 o 
   2   2   3    16835.43    16499.38    347.65 o 
   4   2   3        9.38       17.98      9.46 o 
   6   2   3     3012.47     2977.83     31.39 o 
   8   2   3      159.88      153.68     21.64 o 
  -7   3   3      639.55      592.01     29.50 o 
  -5   3   3     5906.85     6066.78     64.83 o 
  -3   3   3     8213.94     8360.54     39.63 o 
  -1   3   3      811.54      822.93     17.07 o 
   1   3   3     2785.41     2616.50     20.42 o 
   3   3   3       23.68       33.52     15.53 o 
   5   3   3     9482.22    10212.11    111.41 o 
   7   3   3       57.54       50.78     17.63 o 
   9   3   3     1950.92     1632.23    506.80 o 
  -8   4   3        7.33        4.43     27.49 o 
  -6   4   3     1648.28     1719.12     29.22 o 
  -4   4   3      634.20      659.73     16.89 o 
  -2   4   3     9900.41    10306.87    148.46 o 
   0   4   3        3.52        1.88     10.68 o 
   2   4   3    10168.64    10212.22     78.07 o 
   4   4   3       95.05       95.05     10.86 o 
   6   4   3     3092.04     3158.84     58.93 o 
   8   4   3       73.70       48.33     23.04 o 
  -9   5   3      766.57      804.75     40.28 o 
  -7   5   3       28.55       54.12     21.68 o 
  -5   5   3        5.39        0.21     20.51 o 
  -3   5   3      230.97      219.47     14.44 o 
  -1   5   3     3091.54     2879.71     35.69 o 
   1   5   3     1344.58     1400.86     18.53 o 
   3   5   3     1198.85     1133.75     15.61 o 
   5   5   3      917.31      968.71     18.94 o 
   7   5   3      954.58     1002.08     20.20 o 
   9   5   3      186.74      200.34     50.76 o 
  -8   6   3       43.79       26.49     26.50 o 
  -6   6   3       83.75       99.59     19.07 o 
  -4   6   3      457.03      474.59     13.64 o 
  -2   6   3     4822.02     5048.39     39.39 o 
   0   6   3      290.47      284.73     15.12 o 
   2   6   3      376.94      365.23     12.35 o 
   4   6   3      111.29      134.77     10.22 o 
   6   6   3      199.36      199.12     13.97 o 
   8   6   3       33.25       31.70     24.90 o 
  -7   7   3     1544.78     1526.36     30.06 o 
  -5   7   3      640.15      645.08     18.62 o 
  -3   7   3     3218.37     3314.55     41.38 o 
  -1   7   3     7660.88     7989.83     29.51 o 
   1   7   3      864.78      810.94     16.84 o 
   3   7   3     2796.45     2772.08     48.52 o 
   5   7   3     2207.62     2274.64     25.68 o 
   7   7   3      510.80      532.56     24.49 o 
  -8   8   3       52.54       19.98     24.74 o 
  -6   8   3     5673.06     6149.71     86.73 o 
  -4   8   3      107.11      128.24     13.42 o 
  -2   8   3    16779.81    17376.08    188.00 o 
   0   8   3       16.01       27.66     10.98 o 
   2   8   3     9736.63     9245.59    101.85 o 
   4   8   3       51.85       72.07     14.18 o 
   6   8   3     2689.10     2806.85     21.55 o 
   8   8   3      297.52      191.24     78.08 o 
  -7   9   3      828.46      871.67     28.24 o 
  -5   9   3     2381.22     2420.98     30.37 o 
  -3   9   3     2105.15     2147.77     18.48 o 
  -1   9   3     2264.29     2336.16     28.34 o 
   1   9   3     3638.62     3492.66     43.63 o 
   3   9   3      167.00      197.61     13.68 o 
   5   9   3     2970.58     3015.02     20.75 o 
   7   9   3      303.03      309.60     19.43 o 
  -8  10   3      217.80      231.65     29.75 o 
  -6  10   3     1652.77     1727.12     22.41 o 
  -4  10   3      321.93      310.13     15.22 o 
  -2  10   3     5972.87     6265.69     47.07 o 
   0  10   3       67.93       73.62     10.37 o 
   2  10   3     2592.44     2805.40     34.13 o 
   4  10   3      176.09      155.74     14.01 o 
   6  10   3      300.17      307.84     15.39 o 
   8  10   3      355.07      265.41     89.19 o 
  -7  11   3       11.65        6.49     17.96 o 
  -5  11   3        2.47       17.08     16.05 o 
  -3  11   3       10.17       12.44     13.23 o 
  -1  11   3     1078.24     1097.61     16.30 o 
   1  11   3       77.52      101.70     15.20 o 
   3  11   3       75.97       67.68     14.24 o 
   5  11   3       40.43       36.35     16.59 o 
   7  11   3        0.03        3.29     18.24 o 
  -6  12   3     1018.92      991.42     28.91 o 
  -4  12   3       56.92       74.70     16.37 o 
  -2  12   3      473.54      509.31     15.56 o 
   0  12   3       12.98        7.25     12.74 o 
   2  12   3     2548.35     2595.27     40.48 o 
   4  12   3       33.20       55.86     19.43 o 
   6  12   3      387.75      378.76     18.86 o 
  -7  13   3      215.72      214.90     30.28 o 
  -5  13   3      963.11      935.01     22.23 o 
  -3  13   3     2225.02     2321.57     59.53 o 
  -1  13   3      405.64      439.81     13.36 o 
   1  13   3     2271.04     2340.47     43.30 o 
   3  13   3      431.13      464.26     16.87 o 
   5  13   3     1994.70     1944.31     18.38 o 
   7  13   3       17.23       28.93     18.13 o 
  -6  14   3     2272.10     2221.82    111.88 o 
  -4  14   3      328.34      306.13     15.98 o 
  -2  14   3     4481.81     4628.72     70.62 o 
   0  14   3       35.36       48.50     11.60 o 
   2  14   3     5021.98     5242.34     75.84 o 
   4  14   3      161.72      174.56     13.06 o 
   6  14   3     1264.95     1252.68     24.35 o 
  -5  15   3     2220.47     2131.67     24.65 o 
  -3  15   3      347.85      370.72     14.57 o 
  -1  15   3      272.26      230.85     20.56 o 
   1  15   3     4046.86     4142.79     50.01 o 
   3  15   3      308.77      307.69     14.60 o 
   5  15   3      656.47      625.44     19.17 o 
  -4  16   3      212.32      232.41     16.42 o 
  -2  16   3      321.02      330.73     14.58 o 
   0  16   3        2.08        9.54     13.03 o 
   2  16   3      738.69      697.53     18.57 o 
   4  16   3      137.19      138.81     16.18 o 
  -5  17   3      367.83      379.52     18.30 o 
  -3  17   3        3.97        6.29     20.78 o 
  -1  17   3       91.54       84.21     16.55 o 
   1  17   3      243.70      268.87     17.43 o 
   3  17   3       12.89       -5.37     16.06 o 
   5  17   3       12.57       22.93     18.72 o 
  -4  18   3       13.07       24.38     18.59 o 
  -2  18   3     1090.21     1069.39     18.05 o 
   0  18   3      159.36      138.75     16.94 o 
   2  18   3      504.12      490.45     15.38 o 
   4  18   3        1.86      -20.87     20.87 o 
  -3  19   3      595.19      585.26     21.78 o 
  -1  19   3      187.33      161.27     19.08 o 
   1  19   3     2356.45     2419.84     43.22 o 
   3  19   3       84.84      100.52     21.20 o 
   0  20   3      498.13      477.34     22.22 o 
  -6   0   4     4145.55     4393.06     56.55 o 
  -4   0   4     3122.25     3227.99     35.37 o 
  -2   0   4     3739.27     3598.03     38.49 o 
   0   0   4      212.96      221.59     18.52 o 
   2   0   4    14581.58    15115.64    231.33 o 
   4   0   4    10445.92    10492.92    160.72 o 
   6   0   4      358.54      370.16     22.21 o 
   8   0   4     2050.73     2044.98     73.94 o 
  -7   1   4     1962.13     1910.56     62.97 o 
  -5   1   4      317.80      336.91     19.75 o 
  -3   1   4    13549.34    13688.69     49.97 o 
  -1   1   4       35.26       57.60     11.72 o 
   1   1   4     5847.87     5635.45     57.57 o 
   3   1   4      583.22      619.61     18.02 o 
   5   1   4     7081.63     7103.68     42.35 o 
   7   1   4      494.03      469.92     17.90 o 
   9   1   4     1651.08     1322.78    345.20 o 
  -6   2   4      962.43      950.55     26.74 o 
  -4   2   4      195.25      152.46     12.87 o 
  -2   2   4     6728.99     6742.46    118.92 o 
   0   2   4     1055.21      881.50     17.22 o 
   2   2   4      810.95      886.30     16.16 o 
   4   2   4     2789.96     2934.66     75.65 o 
   6   2   4        0.67        8.69     12.54 o 
   8   2   4       85.08       86.85     18.69 o 
  -7   3   4      205.23      220.16     29.50 o 
  -5   3   4      104.04       92.61     16.90 o 
  -3   3   4       69.94       54.91     12.67 o 
  -1   3   4      374.73      360.12     13.47 o 
   1   3   4     1474.51     1548.01     39.47 o 
   3   3   4      854.50      821.97     13.86 o 
   5   3   4      139.33      148.47     13.31 o 
   7   3   4      238.00      221.54     16.17 o 
   9   3   4        0.23       -5.26     23.68 o 
  -8   4   4      110.89       74.98     26.78 o 
  -6   4   4      484.58      509.76     22.81 o 
  -4   4   4     1296.49     1192.16     17.58 o 
  -2   4   4     3116.08     3054.85     37.24 o 
   0   4   4     3083.42     3125.62     38.77 o 
   2   4   4     1208.06     1126.07     18.02 o 
   4   4   4       26.58       28.41     11.27 o 
   6   4   4      469.17      480.96     16.71 o 
   8   4   4      803.64      755.51     75.36 o 
  -9   5   4      322.30      341.41     35.01 o 
  -7   5   4     5009.95     5071.81     43.32 o 
  -5   5   4     1579.37     1535.57     21.86 o 
  -3   5   4    11932.23    11943.21    115.21 o 
  -1   5   4     1408.74     1380.63     38.03 o 
   1   5   4    17166.61    17455.81    258.46 o 
   3   5   4       55.94       57.16      9.93 o 
   5   5   4     5051.89     5115.45     65.22 o 
   7   5   4       16.09        6.73     16.31 o 
  -8   6   4      409.21      407.05     28.22 o 
  -6   6   4     6258.26     6456.11    125.65 o 
  -4   6   4       40.49       33.57     15.36 o 
  -2   6   4     3194.45     3133.53     67.26 o 
   0   6   4     9409.69     9415.16    128.55 o 
   2   6   4     1195.37     1132.80     14.02 o 
   4   6   4     2359.68     2402.31     18.09 o 
   6   6   4     1193.87     1246.07     18.89 o 
   8   6   4      812.27      763.51     99.00 o 
  -7   7   4     1187.16     1177.66     42.90 o 
  -5   7   4     2702.26     2706.55     29.94 o 
  -3   7   4     1968.53     1948.65     21.24 o 
  -1   7   4      597.77      611.68     13.34 o 
   1   7   4    14834.55    15088.29    228.20 o 
   3   7   4     1793.04     1835.55     32.71 o 
   5   7   4     2281.67     2267.47     36.79 o 
   7   7   4     1501.71     1474.66     22.29 o 
  -8   8   4       19.86       32.96     31.30 o 
  -6   8   4      405.53      390.87     23.85 o 
  -4   8   4       69.12       55.37     15.75 o 
  -2   8   4      925.33      803.01     13.91 o 
   0   8   4      570.47      606.84     14.04 o 
   2   8   4      320.34      329.16     12.93 o 
   4   8   4       40.93       44.41     11.36 o 
   6   8   4       12.55       29.94     15.95 o 
   8   8   4      466.41      465.93     70.74 o 
  -7   9   4      421.90      430.44     26.79 o 
  -5   9   4      528.71      535.88     18.69 o 
  -3   9   4     2428.56     2489.13     32.37 o 
  -1   9   4     1949.77     1958.23     31.54 o 
   1   9   4     1125.25     1090.55     15.15 o 
   3   9   4      103.67      120.17     12.19 o 
   5   9   4      932.08      891.63     18.11 o 
   7   9   4      153.02      160.75     22.99 o 
  -8  10   4        6.74       21.31     28.75 o 
  -6  10   4     1165.75     1125.88     19.79 o 
  -4  10   4      844.31      900.98     15.17 o 
  -2  10   4     2033.79     2051.40     20.52 o 
   0  10   4     1290.30     1366.74     15.96 o 
   2  10   4     2183.00     2219.20     22.45 o 
   4  10   4     1098.13     1109.57     15.95 o 
   6  10   4        2.09        1.77     14.72 o 
   8  10   4      794.38      568.77    150.13 o 
  -7  11   4      601.89      588.26     31.57 o 
  -5  11   4       65.97       60.11     16.14 o 
  -3  11   4     7019.49     7552.72     62.10 o 
  -1  11   4       66.34       73.37     12.10 o 
   1  11   4    14989.00    15443.66     57.14 o 
   3  11   4       58.02       51.26     12.46 o 
   5  11   4     1997.38     2069.01     32.03 o 
   7  11   4       17.09        9.73     19.23 o 
  -6  12   4      985.42      982.84     26.78 o 
  -4  12   4     1449.98     1456.60     20.53 o 
  -2  12   4     3071.69     3245.77     29.62 o 
   0  12   4       99.36      108.82     10.41 o 
   2  12   4     1305.37     1332.90     16.50 o 
   4  12   4     2142.39     2188.89     18.77 o 
   6  12   4      299.14      279.57     16.82 o 
  -7  13   4      442.69      449.82     30.66 o 
  -5  13   4        1.99        8.11     17.52 o 
  -3  13   4     4194.95     4069.36     21.89 o 
  -1  13   4        1.38       -3.29     10.67 o 
   1  13   4      108.14       98.65     15.78 o 
   3  13   4      798.09      853.13     19.82 o 
   5  13   4     1254.24     1308.53     20.58 o 
   7  13   4        0.80        6.01     19.39 o 
  -6  14   4       33.04       15.07     18.06 o 
  -4  14   4       29.06       42.37     15.22 o 
  -2  14   4        0.03       20.73     15.96 o 
   0  14   4       90.35       91.02     12.96 o 
   2  14   4      786.33      798.43     14.25 o 
   4  14   4      107.69       88.71     14.11 o 
   6  14   4       40.95       46.90     18.38 o 
  -5  15   4      108.56       82.25     18.35 o 
  -3  15   4     1952.36     1847.99     17.80 o 
  -1  15   4      161.03      182.97     13.74 o 
   1  15   4        9.81       18.62     13.44 o 
   3  15   4       66.84       81.60     14.25 o 
   5  15   4     1974.06     1875.38     74.49 o 
  -4  16   4      159.03      186.17     15.88 o 
  -2  16   4     1049.53     1107.09     19.62 o 
   0  16   4     1841.73     1816.18     21.99 o 
   2  16   4      745.52      830.23     18.82 o 
   4  16   4     1068.05     1074.92     22.53 o 
  -3  17   4     1226.41     1290.56     23.64 o 
  -1  17   4      904.08      864.39     26.26 o 
   1  17   4     3545.27     3462.30     40.40 o 
   3  17   4       42.68       44.53     21.07 o 
  -2  18   4     1275.46     1187.16     20.30 o 
   0  18   4      383.83      357.69     18.58 o 
   2  18   4      210.56      219.66     25.15 o 
  -1  19   4      144.13      157.32     21.16 o 
   1  19   4      124.72       99.07     21.23 o 
  -7   1   5      414.19      493.16     31.17 o 
  -5   1   5      236.77      221.03     15.63 o 
  -3   1   5     1216.48     1133.59     15.91 o 
  -1   1   5      359.12      317.12     15.47 o 
   1   1   5     9982.03    10307.31    172.14 o 
   3   1   5        1.44        1.69      8.82 o 
   5   1   5       10.27       26.61     13.12 o 
   7   1   5      402.45      408.99     15.89 o 
   9   1   5       19.06       14.28     19.76 o 
  -8   2   5     1336.85     1316.82     76.36 o 
  -6   2   5      329.48      304.93     18.50 o 
  -4   2   5     5770.53     6071.15     32.66 o 
  -2   2   5      941.02      881.24     13.77 o 
   0   2   5    12600.98    12615.98     71.02 o 
   2   2   5      339.95      332.69     12.03 o 
   4   2   5     6994.16     7257.57     97.66 o 
   6   2   5       56.06       60.64     11.54 o 
   8   2   5     2321.87     2236.91     50.94 o 
  -7   3   5     5551.20     5413.54     47.01 o 
  -5   3   5        9.22       13.59     14.58 o 
  -3   3   5    13721.87    13826.73     89.44 o 
  -1   3   5      316.99      346.40     14.36 o 
   1   3   5     3245.41     2901.42     72.36 o 
   3   3   5     2836.60     2911.00     72.12 o 
   5   3   5     1951.40     2046.68     40.21 o 
   7   3   5     1221.64     1191.62     29.75 o 
  -8   4   5     1266.46     1152.42     33.54 o 
  -6   4   5      133.54      190.77     27.93 o 
  -4   4   5     2331.04     2395.20     21.29 o 
  -2   4   5      601.27      617.00     13.22 o 
   0   4   5     7242.09     6854.96     79.39 o 
   2   4   5       27.27       23.82     11.16 o 
   4   4   5     7480.09     7971.14    121.16 o 
   6   4   5       41.87       30.83     15.40 o 
   8   4   5      459.31      438.64     34.65 o 
  -7   5   5      374.89      387.88     24.98 o 
  -5   5   5      393.17      412.77     15.24 o 
  -3   5   5     3226.68     3219.67     23.97 o 
  -1   5   5      133.81      128.64     10.78 o 
   1   5   5      121.52      125.37     11.06 o 
   3   5   5     1241.31     1248.38     25.77 o 
   5   5   5       22.27       30.64     12.84 o 
   7   5   5        8.79        0.41     14.49 o 
  -8   6   5      283.84      370.29     35.42 o 
  -6   6   5      163.69      136.44     22.75 o 
  -4   6   5       60.36       51.08     14.71 o 
  -2   6   5      514.97      543.87     13.64 o 
   0   6   5     7142.65     6996.95    121.89 o 
   2   6   5     1286.89     1261.09     17.96 o 
   4   6   5     1763.65     1705.24     33.08 o 
   6   6   5       82.52       90.49     15.08 o 
   8   6   5      324.63      316.51     30.00 o 
  -7   7   5     1067.57     1108.48     28.77 o 
  -5   7   5       87.27       88.95     11.75 o 
  -3   7   5     2797.06     3060.81     31.41 o 
  -1   7   5     1224.61     1250.18     15.81 o 
   1   7   5     2965.20     2847.41     41.41 o 
   3   7   5      248.25      224.97     12.51 o 
   5   7   5      595.72      592.29     16.95 o 
   7   7   5       54.51       48.22     19.89 o 
  -8   8   5      213.33      145.00     32.74 o 
  -6   8   5      148.50      156.84     16.59 o 
  -4   8   5    12889.01    13177.26     74.61 o 
  -2   8   5       30.25       19.82     17.84 o 
   0   8   5     8570.39     8403.90     84.41 o 
   2   8   5       74.88       76.36     14.79 o 
   4   8   5     2280.16     2289.47     21.80 o 
   6   8   5       34.69       57.75     17.59 o 
   8   8   5     3292.66     3043.61    317.70 o 
  -7   9   5     2178.02     2157.28     33.50 o 
  -5   9   5     1243.11     1273.39     19.95 o 
  -3   9   5     1723.58     1756.84     27.36 o 
  -1   9   5      226.90      249.51     12.56 o 
   1   9   5     8018.91     8255.74     52.80 o 
   3   9   5      353.51      369.65     16.07 o 
   5   9   5     1470.05     1521.60     16.57 o 
   7   9   5      453.56      429.62     17.98 o 
  -6  10   5      898.69      870.45     18.28 o 
  -4  10   5      154.67      160.23     13.24 o 
  -2  10   5      105.36       67.81     13.23 o 
   0  10   5     5594.45     5984.02     59.97 o 
   2  10   5      283.93      288.80     13.37 o 
   4  10   5     2030.93     2113.71     22.48 o 
   6  10   5        8.67      -10.57     17.75 o 
  -7  11   5      135.93      133.34     29.49 o 
  -5  11   5       14.72       23.65     15.23 o 
  -3  11   5      100.57      109.40     13.25 o 
  -1  11   5       94.02      116.50     12.41 o 
   1  11   5      164.11      170.03     14.45 o 
   3  11   5      294.15      296.02     11.48 o 
   5  11   5       26.77       47.12     14.83 o 
   7  11   5      129.95      133.35     24.83 o 
  -6  12   5      612.12      645.90     19.54 o 
  -4  12   5     1826.99     1833.44     20.28 o 
  -2  12   5       54.79       47.89     11.62 o 
   0  12   5       88.17       87.73     12.63 o 
   2  12   5     1678.70     1686.39     27.16 o 
   4  12   5     1159.91     1149.90     15.13 o 
   6  12   5      382.40      382.04     18.18 o 
  -5  13   5       39.94       10.27     17.55 o 
  -3  13   5     4824.44     4881.62     30.15 o 
  -1  13   5      829.87      839.81     27.30 o 
   1  13   5      299.60      323.29     13.84 o 
   3  13   5      505.32      513.39     15.31 o 
   5  13   5      756.16      759.75     19.14 o 
  -6  14   5      424.02      433.05     18.89 o 
  -4  14   5     1481.98     1600.75     19.38 o 
  -2  14   5     2023.68     1980.27     19.09 o 
   0  14   5     5104.80     5424.18     86.04 o 
   2  14   5     1387.97     1422.62     17.58 o 
   4  14   5     3592.72     3605.75     48.23 o 
   6  14   5      223.63      193.28     20.79 o 
  -5  15   5       17.93       48.79     24.07 o 
  -3  15   5     2678.07     2771.35     66.92 o 
  -1  15   5       69.42      100.85     20.70 o 
   1  15   5     2016.19     1947.93     24.81 o 
   3  15   5      936.37      971.84     25.44 o 
   5  15   5      269.71      248.41     26.15 o 
  -4  16   5      127.92       73.47     21.01 o 
  -2  16   5       57.01       57.89     17.30 o 
   0  16   5       27.01       21.61     16.17 o 
   2  16   5      725.95      746.34     19.24 o 
   4  16   5      690.39      692.73     20.46 o 
  -3  17   5       55.26       53.98     18.63 o 
  -1  17   5       78.99       61.22     16.65 o 
   1  17   5      213.76      225.00     16.73 o 
   3  17   5       14.55       24.96     20.94 o 
  -2  18   5       82.76      110.10     21.19 o 
   0  18   5     1755.76     1881.80     23.67 o 
   2  18   5       66.75       54.00     21.08 o 
  -1  19   5       24.93        7.68     19.99 o 
   1  19   5     1625.47     1461.35     19.84 o 
  -6   0   6     1481.12     1397.64     32.81 o 
  -4   0   6    15694.46    16593.90    178.23 o 
  -2   0   6     1566.52     1641.21     21.38 o 
   0   0   6     8242.19     7604.56     71.61 o 
   2   0   6    12603.95    13247.28     60.73 o 
   4   0   6     2356.42     2239.96    114.79 o 
   6   0   6       11.09        9.00     21.14 o 
   8   0   6      420.44      429.23     28.46 o 
  -7   1   6      316.45      349.17     19.64 o 
  -5   1   6     1761.76     1719.16     23.23 o 
  -3   1   6     1383.87     1376.22     21.70 o 
  -1   1   6     6851.98     6537.26     29.61 o 
   1   1   6      143.76      152.49     12.55 o 
   3   1   6     3566.69     3511.86     53.28 o 
   5   1   6       99.37       73.19     11.56 o 
   7   1   6     1940.11     1900.40     28.36 o 
  -8   2   6      661.20      643.72     53.89 o 
  -6   2   6        1.45        0.81     16.05 o 
  -4   2   6     1759.55     1778.92     20.87 o 
  -2   2   6     2142.20     2160.96     17.66 o 
   0   2   6     2938.72     3070.09     57.28 o 
   2   2   6     6578.89     6697.82    103.37 o 
   4   2   6      851.84      860.34     23.12 o 
   6   2   6     1762.63     1726.87     25.12 o 
   8   2   6        9.32        9.98     19.92 o 
  -7   3   6        2.09       12.55     26.99 o 
  -5   3   6     1478.68     1392.74     18.56 o 
  -3   3   6      668.87      695.73     16.25 o 
  -1   3   6       87.34       83.53     12.22 o 
   1   3   6       53.45       60.84     12.01 o 
   3   3   6      594.41      642.38     16.46 o 
   5   3   6      276.89      276.64     11.80 o 
   7   3   6        0.32        9.27     17.22 o 
  -8   4   6      325.00      258.46     33.34 o 
  -6   4   6      264.89      255.10     17.99 o 
  -4   4   6     6369.44     6479.85     36.31 o 
  -2   4   6        1.81       -3.81     10.76 o 
   0   4   6     1726.89     1679.44     25.90 o 
   2   4   6       67.78       49.88      8.64 o 
   4   4   6      543.83      538.94     14.80 o 
   6   4   6        0.99        1.19     16.24 o 
   8   4   6     1549.97     1511.22     27.11 o 
  -7   5   6     1221.77     1190.03     33.16 o 
  -5   5   6     1648.54     1635.59     18.30 o 
  -3   5   6      403.83      443.81     14.21 o 
  -1   5   6     7551.81     7542.04    105.26 o 
   1   5   6      254.89      233.66     12.34 o 
   3   5   6     7197.69     7630.98    196.67 o 
   5   5   6      115.41      117.68     10.58 o 
   7   5   6     2308.15     2296.80     35.62 o 
  -8   6   6     2611.90     2581.97     37.42 o 
  -6   6   6      368.55      377.98     17.27 o 
  -4   6   6     1913.78     1942.82     24.12 o 
  -2   6   6        5.45       19.22     14.53 o 
   0   6   6    16002.04    15768.67    425.49 o 
   2   6   6      147.82      163.93     12.96 o 
   4   6   6     5608.81     5778.97     63.69 o 
   6   6   6       57.29       64.75     14.62 o 
   8   6   6       29.85       34.34     21.00 o 
  -7   7   6      666.83      648.36     48.37 o 
  -5   7   6     1769.09     1825.24     35.42 o 
  -3   7   6      698.49      740.49     21.74 o 
  -1   7   6     1079.25     1132.55     39.96 o 
   1   7   6      640.76      581.90     16.61 o 
   3   7   6     3414.75     3488.16     44.89 o 
   5   7   6      198.03      201.94     13.20 o 
   7   7   6     1030.35     1083.47     33.89 o 
  -6   8   6       37.33       51.10     15.80 o 
  -4   8   6     2321.64     2297.51     18.83 o 
  -2   8   6      280.55      304.23     14.65 o 
   0   8   6       11.70       -3.10     13.04 o 
   2   8   6      544.59      533.39     15.65 o 
   4   8   6      113.92      111.61     17.62 o 
   6   8   6        0.15        5.77     16.42 o 
  -7   9   6        3.85       31.77     29.01 o 
  -5   9   6      246.52      265.70     15.55 o 
  -3   9   6      117.32      117.07     14.39 o 
  -1   9   6     1770.83     1802.59     19.71 o 
   1   9   6      355.43      377.98     13.79 o 
   3   9   6      554.82      520.12     11.86 o 
   5   9   6       17.41       12.54     18.85 o 
   7   9   6      244.98      280.29     20.67 o 
  -6  10   6        4.47        0.85     16.64 o 
  -4  10   6     3379.16     3542.54     22.41 o 
  -2  10   6      354.73      319.40     17.64 o 
   0  10   6     2501.28     2598.66     27.82 o 
   2  10   6        4.08        1.55     13.32 o 
   4  10   6     1799.36     1844.03     20.00 o 
   6  10   6       93.29       90.32     17.39 o 
  -7  11   6      786.50      751.92     68.60 o 
  -5  11   6     1113.27     1184.86     24.48 o 
  -3  11   6      544.63      563.58     21.84 o 
  -1  11   6     5173.41     5264.30     55.57 o 
   1  11   6        6.08       -1.11     11.62 o 
   3  11   6     4529.36     4839.99     23.00 o 
   5  11   6       38.00       20.59     18.72 o 
   7  11   6      860.69      848.44     19.64 o 
  -6  12   6       29.03       12.69     20.35 o 
  -4  12   6     2048.93     2089.01     34.14 o 
  -2  12   6      556.12      559.52     17.13 o 
   0  12   6     3895.16     3950.96     17.91 o 
   2  12   6        9.90       26.35     14.38 o 
   4  12   6     2399.93     2362.69     20.62 o 
   6  12   6      183.19      232.70     41.96 o 
  -5  13   6        8.90       17.82     15.51 o 
  -3  13   6      790.56      782.79     17.72 o 
  -1  13   6     1236.77     1244.09     28.23 o 
   1  13   6        3.04       25.25     21.37 o 
   3  13   6      550.19      562.11     16.34 o 
   5  13   6      100.71       98.51     17.41 o 
  -4  14   6        9.29        7.74     17.94 o 
  -2  14   6       28.80       15.77     12.81 o 
   0  14   6       66.15       69.07     13.08 o 
   2  14   6       34.10       36.85     12.15 o 
   4  14   6       33.13       32.69     14.40 o 
  -5  15   6      910.22      910.28     20.31 o 
  -3  15   6        4.17       -0.09     14.99 o 
  -1  15   6      595.89      623.03     17.20 o 
   1  15   6      243.96      225.14     28.72 o 
   3  15   6      461.38      429.75     17.23 o 
   5  15   6        8.02        7.10     18.02 o 
  -4  16   6     2709.52     2573.98     48.90 o 
  -2  16   6      122.18      108.23     15.89 o 
   0  16   6     2251.84     2144.93     18.72 o 
   2  16   6     1040.73      981.66     17.77 o 
   4  16   6      422.43      383.74     22.00 o 
  -3  17   6      481.45      443.61     17.69 o 
  -1  17   6      773.16      728.25     24.55 o 
   1  17   6      737.72      729.47     18.33 o 
   3  17   6      983.23      932.90     20.86 o 
  -2  18   6        9.50       18.37     18.75 o 
   0  18   6      699.59      608.85     18.37 o 
   2  18   6      329.03      325.24     19.05 o 
  -7   1   7       56.72       54.94     18.73 o 
  -5   1   7     1607.26     1665.02     17.80 o 
  -3   1   7       57.10       64.58     11.34 o 
  -1   1   7     1344.73     1327.07     15.37 o 
   1   1   7      782.26      759.12     11.37 o 
   3   1   7     6195.50     6621.73     75.22 o 
   5   1   7       39.83       33.17     11.36 o 
   7   1   7       73.21       68.74     15.94 o 
  -8   2   7      698.80      656.53     54.34 o 
  -6   2   7      702.88      707.42     17.94 o 
  -4   2   7     2523.20     2605.54     23.48 o 
  -2   2   7     2788.31     2878.10     19.17 o 
   0   2   7     1151.51     1109.07     36.75 o 
   2   2   7     2059.59     2130.18     35.44 o 
   4   2   7      150.39      150.63     10.17 o 
   6   2   7     2326.46     2305.19     56.79 o 
   8   2   7       28.21       22.79     19.96 o 
  -7   3   7        3.47       -1.83     21.50 o 
  -5   3   7     5150.65     5301.54     26.59 o 
  -3   3   7        4.92        2.37     11.71 o 
  -1   3   7    16888.67    16733.11     48.17 o 
   1   3   7        2.82       -5.63      9.85 o 
   3   3   7     3621.96     3577.15     49.49 o 
   5   3   7        5.68       14.51     15.33 o 
   7   3   7     1239.16     1262.68     21.67 o 
  -8   4   7     1253.61     1278.93     35.42 o 
  -6   4   7      751.31      745.69     17.89 o 
  -4   4   7       67.97       84.49     13.08 o 
  -2   4   7     1711.98     1765.69     17.88 o 
   0   4   7     3699.01     3653.23     60.67 o 
   2   4   7     1117.96     1129.14     20.65 o 
   4   4   7      384.36      391.09     12.75 o 
   6   4   7     1198.98     1220.35     21.28 o 
   8   4   7      115.27       92.86     20.02 o 
  -7   5   7      160.71      181.68     27.34 o 
  -5   5   7     1656.10     1637.06     16.96 o 
  -3   5   7      943.22      895.81     14.57 o 
  -1   5   7     1203.15     1207.58     20.85 o 
   1   5   7       98.19      112.51     15.53 o 
   3   5   7      101.29      126.73     11.13 o 
   5   5   7      367.55      353.61     15.73 o 
   7   5   7      105.67      136.67     20.54 o 
  -6   6   7      203.98      191.01     17.72 o 
  -4   6   7      991.66      986.88     14.38 o 
  -2   6   7      859.21      928.47     37.17 o 
   0   6   7      163.00      180.68     13.49 o 
   2   6   7      345.21      347.82     13.05 o 
   4   6   7       99.63      104.77     10.41 o 
   6   6   7       49.42       60.58     15.29 o 
  -7   7   7       26.16       19.07     31.70 o 
  -5   7   7     3624.35     3705.90     24.12 o 
  -3   7   7        8.36       31.16     12.99 o 
  -1   7   7     1628.66     1718.32     64.91 o 
   1   7   7      134.16      150.26     14.49 o 
   3   7   7     2694.63     2733.96     58.91 o 
   5   7   7       21.04        4.26     12.78 o 
   7   7   7     1542.16     1517.14     68.23 o 
  -6   8   7      233.53      232.84     17.71 o 
  -4   8   7     6884.89     7186.79     67.39 o 
  -2   8   7     1731.52     1769.63     29.13 o 
   0   8   7       91.68       99.64     12.34 o 
   2   8   7     6907.99     7219.88    208.68 o 
   4   8   7      196.81      197.74     14.63 o 
   6   8   7     1464.22     1451.42     32.97 o 
  -7   9   7        2.74       34.56     28.49 o 
  -5   9   7     3454.01     3382.62     52.24 o 
  -3   9   7      188.87      186.22     13.75 o 
  -1   9   7     4288.33     4424.98     68.41 o 
   1   9   7      113.67      122.79     12.60 o 
   3   9   7     5544.62     5760.74    127.87 o 
   5   9   7      167.66      166.92     12.05 o 
   7   9   7      635.92      568.85     21.52 o 
  -6  10   7      109.41      109.16     18.55 o 
  -4  10   7     1009.85     1014.69     17.09 o 
  -2  10   7      135.18      171.86     16.35 o 
   0  10   7      509.39      522.33     14.65 o 
   2  10   7     3091.47     3224.37     54.02 o 
   4  10   7       95.45       80.41     12.06 o 
   6  10   7      144.14      129.85     19.10 o 
  -5  11   7       53.07       54.41     17.91 o 
  -3  11   7      610.20      622.42     16.46 o 
  -1  11   7       75.02       98.54     19.10 o 
   1  11   7       16.14       48.25     18.91 o 
   3  11   7       98.04      107.86     15.86 o 
   5  11   7        1.23      -13.77     15.66 o 
  -6  12   7       53.92       55.48     19.23 o 
  -4  12   7       15.63       19.23     17.66 o 
  -2  12   7      179.80      220.40     16.77 o 
   0  12   7      145.01      138.98     12.52 o 
   2  12   7     2042.56     2115.27     23.08 o 
   4  12   7        6.82       12.39     20.84 o 
   6  12   7       72.57       43.90     18.73 o 
  -5  13   7     2059.96     2090.99     34.79 o 
  -3  13   7        8.40       24.48     19.07 o 
  -1  13   7     5137.52     5284.85    142.28 o 
   1  13   7       58.70       62.36     12.56 o 
   3  13   7      650.28      639.00     19.53 o 
   5  13   7      317.12      271.38     24.48 o 
  -4  14   7      265.73      260.32     19.11 o 
  -2  14   7     2958.39     2846.99     53.65 o 
   0  14   7     1370.11     1273.76     22.74 o 
   2  14   7       61.57       71.26     13.55 o 
   4  14   7      602.32      570.77     19.70 o 
  -3  15   7       49.41       49.09     18.64 o 
  -1  15   7     2473.34     2478.02     62.76 o 
   1  15   7       63.14       80.69     15.69 o 
   3  15   7     1643.83     1678.81     20.76 o 
  -2  16   7       13.66       14.98     24.70 o 
   0  16   7      730.62      655.88     17.14 o 
   2  16   7      509.49      476.76     21.38 o 
  -1  17   7        1.66      -18.68     18.92 o 
   1  17   7       21.15       11.29     20.79 o 
  -6   0   8     2634.83     2801.82     81.69 o 
  -4   0   8       11.51        6.27     13.71 o 
  -2   0   8     7412.67     7576.61    204.26 o 
   0   0   8       27.81       25.74     18.39 o 
   2   0   8    13157.16    14033.83    244.96 o 
   4   0   8      657.92      630.11     30.07 o 
   6   0   8     1465.43     1479.02     60.06 o 
  -7   1   8      600.68      614.82     20.20 o 
  -5   1   8     1654.38     1664.50     21.38 o 
  -3   1   8      112.16      127.41     15.36 o 
  -1   1   8     5256.38     5528.77     31.80 o 
   1   1   8     1063.07     1095.65     14.23 o 
   3   1   8      315.19      330.43     12.83 o 
   5   1   8      574.17      571.73     13.52 o 
   7   1   8      185.45      155.28     14.21 o 
  -6   2   8     1673.86     1607.40     22.65 o 
  -4   2   8      480.63      463.25     15.16 o 
  -2   2   8     3529.95     3609.75     27.15 o 
   0   2   8       13.18        6.62     13.75 o 
   2   2   8       92.38       86.42     11.91 o 
   4   2   8        5.86        7.98      9.95 o 
   6   2   8      828.92      844.83     17.40 o 
  -7   3   8      199.64      181.32     20.69 o 
  -5   3   8      291.91      271.52     15.32 o 
  -3   3   8      297.13      286.25     12.46 o 
  -1   3   8       38.38       48.06     11.88 o 
   1   3   8       78.50       82.95     12.14 o 
   3   3   8        4.84       17.76      9.94 o 
   5   3   8       14.98       13.48     13.81 o 
   7   3   8       27.89       29.77     19.50 o 
  -6   4   8     1485.23     1409.56     21.24 o 
  -4   4   8      367.62      361.05     14.32 o 
  -2   4   8     2603.34     2501.91     16.79 o 
   0   4   8      313.04      294.93     11.84 o 
   2   4   8     2694.20     2735.45     71.97 o 
   4   4   8        5.33       14.11     13.21 o 
   6   4   8     1314.83     1328.52     28.80 o 
  -7   5   8       41.61       49.35     22.75 o 
  -5   5   8     3719.67     3717.63     26.38 o 
  -3   5   8      179.98      182.88     13.03 o 
  -1   5   8     1239.84     1337.42     16.17 o 
   1   5   8     2647.83     2698.84     20.89 o 
   3   5   8      560.41      586.57     20.75 o 
   5   5   8     2334.36     2294.78     50.60 o 
   7   5   8       12.05       22.37     18.27 o 
  -6   6   8     1671.51     1610.99     22.00 o 
  -4   6   8      149.25       77.55     74.01 o 
  -2   6   8     6833.79     6984.60    157.42 o 
   0   6   8       12.47       19.47     12.31 o 
   2   6   8     5510.81     5647.33    111.07 o 
   4   6   8       46.02       28.99     14.07 o 
   6   6   8     1169.11     1168.24     36.17 o 
  -7   7   8      237.78      270.56     23.39 o 
  -5   7   8     1198.88     1195.21     20.61 o 
  -3   7   8     2952.44     3032.21     20.95 o 
  -1   7   8     1081.72     1098.33     18.59 o 
   1   7   8       22.23       26.86     12.12 o 
   3   7   8     1963.73     2060.15     47.29 o 
   5   7   8       33.90       15.88     13.53 o 
   7   7   8       47.29       41.01     24.28 o 
  -6   8   8        2.69        5.64     16.89 o 
  -4   8   8     1000.69     1011.11     14.61 o 
  -2   8   8        3.86      -12.49     14.15 o 
   0   8   8      151.20      138.40     13.24 o 
   2   8   8      601.43      612.74     33.80 o 
   4   8   8       37.36       43.80     12.16 o 
   6   8   8       37.67       60.99     12.89 o 
  -5   9   8        0.84        5.85     17.89 o 
  -3   9   8     1235.30     1296.25     31.73 o 
  -1   9   8      370.91      382.48     14.86 o 
   1   9   8       86.53       96.98     22.47 o 
   3   9   8       21.77       40.19     18.00 o 
   5   9   8        0.44       10.38     15.75 o 
  -6  10   8     1636.51     1631.35     37.76 o 
  -4  10   8       69.09       45.38     17.69 o 
  -2  10   8     1740.52     1808.09     41.95 o 
   0  10   8        7.75       16.36     12.40 o 
   2  10   8     3022.57     3082.45     94.64 o 
   4  10   8       35.16       37.55     15.69 o 
   6  10   8     1483.87     1510.10     34.79 o 
  -5  11   8     1440.64     1416.42     24.93 o 
  -3  11   8       87.42       87.15     14.10 o 
  -1  11   8     1253.03     1249.56     25.41 o 
   1  11   8     1112.99     1172.42     28.61 o 
   3  11   8     1242.34     1252.06     40.70 o 
   5  11   8     1120.44     1111.03     45.02 o 
  -4  12   8        3.59        0.47     15.65 o 
  -2  12   8     2963.18     3012.62     57.09 o 
   0  12   8      639.98      668.78     27.52 o 
   2  12   8     1243.16     1229.69     44.83 o 
   4  12   8      143.67      138.08     15.71 o 
  -3  13   8      251.87      235.57     19.88 o 
  -1  13   8     2351.95     2432.21     48.06 o 
   1  13   8     1044.18     1122.80     45.96 o 
   3  13   8     1008.81      984.69     44.12 o 
  -4  14   8      138.46      112.57     18.71 o 
  -2  14   8      427.83      402.24     18.51 o 
   0  14   8       92.96       94.20     17.47 o 
   2  14   8       23.86       22.29     21.94 o 
   4  14   8        2.90        0.44     20.93 o 
  -3  15   8      244.05      249.45     19.30 o 
  -1  15   8      690.79      619.95     21.84 o 
   1  15   8      395.49      435.13     21.30 o 
   3  15   8       57.99       63.27     29.96 o 
  -2  16   8     2360.96     2244.26     64.90 o 
   0  16   8       43.41       58.79     21.06 o 
   2  16   8     2581.95     2250.45     58.28 o 
  -7   1   9      515.21      452.76     24.12 o 
  -5   1   9      124.96      100.57     18.48 o 
  -3   1   9     2514.51     2543.55     31.42 o 
  -1   1   9      995.64      992.47     13.26 o 
   1   1   9     1159.35     1143.06     17.56 o 
   3   1   9     2840.33     2885.72     29.95 o 
   5   1   9      444.74      446.89     14.14 o 
   7   1   9      365.94      300.73     19.19 o 
  -6   2   9     1965.24     2047.68     22.73 o 
  -4   2   9      544.63      549.53     17.88 o 
  -2   2   9     2590.19     2633.89     56.76 o 
   0   2   9      232.80      225.60     15.20 o 
   2   2   9     2664.64     2642.47     76.91 o 
   4   2   9      145.20      155.41     12.71 o 
   6   2   9      349.95      374.22     30.96 o 
  -7   3   9      828.57      755.76     22.50 o 
  -5   3   9      641.09      618.00     15.74 o 
  -3   3   9     5670.47     5928.26     97.80 o 
  -1   3   9      256.39      264.12     10.40 o 
   1   3   9     5729.03     6023.76     70.32 o 
   3   3   9     1120.57     1223.29     36.12 o 
   5   3   9     1975.10     2045.84     54.13 o 
   7   3   9       56.10       26.49     19.85 o 
  -6   4   9     1941.25     1843.20     42.58 o 
  -4   4   9       59.29       68.29     14.05 o 
  -2   4   9     3131.65     3281.33     28.39 o 
   0   4   9      202.44      208.17     11.80 o 
   2   4   9     1983.42     1949.43     29.94 o 
   4   4   9       33.44       41.69     13.38 o 
   6   4   9      438.92      404.02     17.64 o 
  -5   5   9      242.11      233.01     16.06 o 
  -3   5   9      165.78      182.05     11.97 o 
  -1   5   9        2.46       -6.72     10.29 o 
   1   5   9     2347.37     2300.44     30.64 o 
   3   5   9       14.05       34.47     13.07 o 
   5   5   9      521.01      519.20     15.36 o 
  -6   6   9      302.95      307.16     21.39 o 
  -4   6   9      132.48      151.73     14.67 o 
  -2   6   9      199.28      214.59     15.73 o 
   0   6   9      179.03      178.49     10.41 o 
   2   6   9        5.49       37.59     18.06 o 
   4   6   9      237.58      257.12     17.81 o 
   6   6   9        5.16       -0.40     19.95 o 
  -5   7   9       98.97       83.16     15.69 o 
  -3   7   9      235.52      234.05     15.26 o 
  -1   7   9      177.89      187.45     14.45 o 
   1   7   9     3153.85     3447.61     72.97 o 
   3   7   9      102.40       93.29     13.61 o 
   5   7   9     2942.13     2821.80     35.99 o 
  -6   8   9     2333.84     2190.10     24.61 o 
  -4   8   9       38.42       46.05     14.02 o 
  -2   8   9     4953.67     5008.36    132.19 o 
   0   8   9      157.18      168.35     14.46 o 
   2   8   9      759.76      790.16     21.01 o 
   4   8   9      922.53      887.85     26.67 o 
   6   8   9      104.67      119.06     20.25 o 
  -5   9   9      345.17      342.09     23.36 o 
  -3   9   9     3517.41     3537.39     57.73 o 
  -1   9   9      320.48      366.28     15.72 o 
   1   9   9     1170.75     1221.42     45.31 o 
   3   9   9       41.43       44.27     14.04 o 
   5   9   9     1581.98     1726.99     33.52 o 
  -4  10   9        2.97       24.99     15.44 o 
  -2  10   9     1565.01     1566.93     22.37 o 
   0  10   9        8.67       34.64     13.07 o 
   2  10   9      447.45      434.44     13.45 o 
   4  10   9      599.19      593.62     18.24 o 
  -5  11   9      183.71      167.05     21.02 o 
  -3  11   9      114.06       98.68     15.97 o 
  -1  11   9      375.10      372.47     21.14 o 
   1  11   9       68.72      100.15     13.28 o 
   3  11   9       53.55       67.87     16.32 o 
   5  11   9       86.30       45.05     18.58 o 
  -4  12   9      120.72      107.17     18.53 o 
  -2  12   9       45.96       80.62     14.18 o 
   0  12   9      123.46      110.14     13.86 o 
   2  12   9      398.74      399.76     16.48 o 
   4  12   9       10.99        0.05     18.13 o 
  -3  13   9     1276.55     1302.60     22.53 o 
  -1  13   9        6.78       17.69     13.44 o 
   1  13   9     3330.40     3357.47     55.81 o 
   3  13   9      137.60      125.64     18.64 o 
  -2  14   9     1541.83     1497.36     49.08 o 
   0  14   9      392.32      363.48     21.05 o 
   2  14   9     1379.58     1379.19     53.48 o 
  -1  15   9       29.73       20.70     18.09 o 
   1  15   9     1289.40     1118.12     44.36 o 
  -6   0  10     1718.68     1739.84     45.08 o 
  -4   0  10     1761.51     1753.73     22.68 o 
  -2   0  10      108.76      110.42     21.44 o 
   0   0  10     2834.99     3107.43     57.37 o 
   2   0  10       97.41      107.41     19.77 o 
   4   0  10     4827.67     4556.00     35.28 o 
   6   0  10        3.35       -6.26     27.99 o 
  -5   1  10      360.23      375.55     19.83 o 
  -3   1  10     2324.44     2350.34     31.03 o 
  -1   1  10        8.42        5.41     12.38 o 
   1   1  10     4389.64     4622.88     94.56 o 
   3   1  10       35.16       59.45     19.44 o 
   5   1  10      830.49      814.29     19.17 o 
  -6   2  10      342.03      327.51     20.89 o 
  -4   2  10      388.98      391.37     15.03 o 
  -2   2  10       56.88       50.91     14.39 o 
   0   2  10     2268.07     2397.76     52.39 o 
   2   2  10      263.55      281.51     15.46 o 
   4   2  10        8.96       16.22     12.83 o 
   6   2  10       24.82       30.39     19.70 o 
  -5   3  10      333.02      341.20     15.62 o 
  -3   3  10     1220.99     1230.35     25.78 o 
  -1   3  10       35.24       17.12     12.58 o 
   1   3  10      226.79      253.95     13.92 o 
   3   3  10       11.09        4.82     12.24 o 
   5   3  10       10.75        0.37     21.72 o 
  -6   4  10        4.73       45.81     20.89 o 
  -4   4  10      207.81      209.21     17.53 o 
  -2   4  10     1474.87     1492.06     22.98 o 
   0   4  10     1397.17     1463.79     26.51 o 
   2   4  10       65.50       63.22     11.20 o 
   4   4  10     1106.12     1101.66     28.42 o 
   6   4  10       59.65       51.46     19.93 o 
  -5   5  10        6.34       18.77     16.61 o 
  -3   5  10     1687.07     1610.40     15.66 o 
  -1   5  10      174.05      192.20     22.95 o 
   1   5  10     3390.60     3493.94     62.69 o 
   3   5  10        8.61        4.27     10.90 o 
   5   5  10     1630.33     1649.33     69.25 o 
  -6   6  10      696.86      675.64     21.25 o 
  -4   6  10     1938.37     1932.41     20.26 o 
  -2   6  10      334.60      355.48     13.61 o 
   0   6  10     1248.15     1329.88     34.49 o 
   2   6  10       95.70       82.29     12.57 o 
   4   6  10     1730.01     1685.83     19.38 o 
  -5   7  10      112.77      100.13     19.97 o 
  -3   7  10     6782.75     7040.93     93.30 o 
  -1   7  10        2.72       15.85     11.78 o 
   1   7  10      169.44      154.41     13.86 o 
   3   7  10      167.82      163.31     14.55 o 
   5   7  10      194.45      222.24     20.41 o 
  -4   8  10       62.84       68.01     17.06 o 
  -2   8  10      792.86      836.66     21.75 o 
   0   8  10       30.75       36.38     12.18 o 
   2   8  10        2.73       -8.40     14.75 o 
   4   8  10      216.41      205.88     15.86 o 
  -5   9  10       62.52       61.27     21.09 o 
  -3   9  10     1163.88     1189.44     23.46 o 
  -1   9  10        6.03        7.41     15.57 o 
   1   9  10       79.05      151.31     20.45 o 
   3   9  10       22.05      -15.86     15.86 o 
   5   9  10       44.98       36.76     15.96 o 
  -4  10  10     1529.01     1512.30     22.93 o 
  -2  10  10        8.08        5.81     12.86 o 
   0  10  10     1637.04     1725.84     40.99 o 
   2  10  10      223.13      207.90     16.16 o 
   4  10  10      862.99      801.30     19.75 o 
  -3  11  10     2484.77     2450.99     50.69 o 
  -1  11  10       75.92       71.61     16.74 o 
   1  11  10     2622.32     2603.28     58.31 o 
   3  11  10      863.52      847.16     31.68 o 
  -2  12  10      720.42      708.17     19.69 o 
   0  12  10      838.36      852.51     21.79 o 
   2  12  10      124.75      131.17     26.79 o 
  -1  13  10      141.15      114.84     18.26 o 
   1  13  10      830.20      801.79     29.18 o 
   0  14  10      309.46      279.82     19.24 o 
  -5   1  11        6.70        1.86     19.51 o 
  -3   1  11      567.41      581.26     17.86 o 
  -1   1  11       98.68      100.84     14.03 o 
   1   1  11       94.86      122.44     13.90 o 
   3   1  11     1563.15     1538.27     20.02 o 
   5   1  11       37.86       28.29     17.48 o 
  -4   2  11     2869.20     2819.80     74.58 o 
  -2   2  11        2.12       16.53     18.08 o 
   0   2  11     3619.10     3675.55     83.96 o 
   2   2  11        6.62       24.59     14.21 o 
   4   2  11     1296.10     1367.62     37.93 o 
  -5   3  11      834.28      765.79     34.01 o 
  -3   3  11      910.89      925.03     15.93 o 
  -1   3  11     1689.69     1622.31     52.17 o 
   1   3  11      143.42      156.66     13.47 o 
   3   3  11      882.97      898.98     15.66 o 
   5   3  11       20.13       21.40     17.37 o 
  -4   4  11     1452.95     1411.85     24.97 o 
  -2   4  11       21.35       30.54     15.73 o 
   0   4  11     1671.92     1700.80     33.80 o 
   2   4  11        6.01       13.38     16.39 o 
   4   4  11     1443.70     1458.95     48.19 o 
  -5   5  11        6.40       -5.52     19.66 o 
  -3   5  11      131.13      103.07     13.70 o 
  -1   5  11       94.29      105.74     19.76 o 
   1   5  11       90.28      105.02     19.36 o 
   3   5  11      238.68      233.10     14.33 o 
   5   5  11       15.42       17.44     14.72 o 
  -4   6  11      674.70      709.01     19.33 o 
  -2   6  11      839.45      885.61     22.88 o 
   0   6  11      251.86      245.62     14.68 o 
   2   6  11      183.21      172.95     13.42 o 
   4   6  11       33.48       24.14     20.05 o 
  -3   7  11       77.23       58.11     13.95 o 
  -1   7  11     1041.13     1056.07     29.66 o 
   1   7  11      383.65      388.47     22.82 o 
   3   7  11      192.58      191.46     23.48 o 
  -4   8  11     2038.52     2039.00     23.34 o 
  -2   8  11      583.34      582.17     16.01 o 
   0   8  11     3495.97     3472.33     62.98 o 
   2   8  11      227.01      211.71     17.50 o 
   4   8  11     1241.78     1184.94     30.64 o 
  -3   9  11     1976.73     1991.94     27.06 o 
  -1   9  11      152.80      165.26     14.26 o 
   1   9  11      459.19      468.23     25.87 o 
   3   9  11      562.09      534.61     19.35 o 
  -2  10  11      133.57      167.06     27.17 o 
   0  10  11      792.11      794.88     17.52 o 
   2  10  11        6.59       -1.43     27.37 o 
  -1  11  11        3.69      -17.89     17.89 o 
   1  11  11      412.68      393.54     19.12 o 
   0  12  11       24.75        4.25     18.09 o 
  -4   0  12     1100.36     1075.76     40.88 o 
  -2   0  12      965.90      967.57     27.36 o 
   0   0  12       37.94       49.88     20.20 o 
   2   0  12      644.89      614.29     41.26 o 
   4   0  12     2933.69     2736.58    153.27 o 
  -3   1  12      582.40      568.45     14.93 o 
  -1   1  12      893.51      875.00     19.93 o 
   1   1  12       26.55       36.72     31.42 o 
   3   1  12     2591.59     2601.30     77.89 o 
  -4   2  12     1586.83     1584.05     39.37 o 
  -2   2  12       42.65       28.02     15.27 o 
   0   2  12      332.20      312.13     16.12 o 
   2   2  12      435.32      453.31     12.84 o 
   4   2  12      435.46      425.75     29.51 o 
  -3   3  12        3.11        3.53     17.57 o 
  -1   3  12      193.55      161.36     15.97 o 
   1   3  12        1.08        1.89     15.19 o 
   3   3  12        6.04       -3.37     17.65 o 
  -4   4  12      201.66      190.58     21.26 o 
  -2   4  12      763.17      744.24     33.70 o 
   0   4  12     1264.21     1228.49     46.33 o 
   2   4  12        7.02        0.02     12.92 o 
   4   4  12        4.29       -4.58     15.99 o 
  -3   5  12      348.38      345.50     15.74 o 
  -1   5  12     3733.98     3749.99     75.82 o 
   1   5  12        5.54        6.46     13.88 o 
   3   5  12     1018.49     1003.10     17.99 o 
  -2   6  12      113.48      160.92     21.55 o 
   0   6  12     1806.68     1792.90     61.66 o 
   2   6  12      620.69      622.39     29.81 o 
  -3   7  12       45.42       38.68     17.81 o 
  -1   7  12     1863.91     1904.99     38.60 o 
   1   7  12        0.92       -0.95     16.59 o 
   3   7  12      338.00      318.59     18.93 o 
  -2   8  12      200.73      173.44     16.87 o 
   0   8  12      297.96      306.70     18.55 o 
   2   8  12      173.00      171.27     16.45 o 
  -1   9  12      461.22      466.79     17.31 o 
   1   9  12       38.77       38.03     27.05 o 
  -1   1  13      567.19      546.79     18.90 o 
   1   1  13       22.56       28.11     19.33 o 
  -2   2  13     1897.99     1732.93     31.82 o 
   0   2  13       11.98       -6.63     20.02 o 
   2   2  13     1091.09     1072.81     59.33 o 
  -1   3  13     1899.41     1826.08     66.76 o 
   1   3  13      348.87      362.19     27.60 o 
  -2   4  13       54.26       40.10     27.50 o 
   0   4  13       66.47       73.43     22.24 o 
   2   4  13     1294.04     1213.10     50.00 o 
  -1   5  13        0.84        4.60     17.96 o 
   1   5  13        8.68      -20.08     20.08 o 
   0   6  13        5.99       -5.30     18.21 o 
                                                 
